# Supplementary material for: ﻿A survey of the spider genus Lipocrea Thorell, 1878 (Araneae, Araneidae) from Guiyang City, Southwest China: An integrated morphological and molecular approach
Source: Zookeys. 2025 Oct 10;1255:207–37. doi: 10.3897/zookeys.1255.158340 (PMC12534792; doi:10.3897/zookeys.1255.158340)
Supplement: XML Treatment for Lipocrea [file zookeys.1255.158340-treatment1.xml]

<!DOCTYPE tp:taxon-treatment
  PUBLIC "-//TaxonX//DTD Taxonomic Treatment Publishing DTD v0 20100105//EN" "tax-treatment-NSO.dtd">
<tp:taxon-treatment xmlns:tp="http://www.plazi.org/taxpub"><tp:treatment-meta><kwd-group><label>Taxon classification</label><kwd>
                <named-content content-type="kingdom">Animalia</named-content>
              </kwd><kwd>
                <named-content content-type="order">Araneae</named-content>
              </kwd><kwd>
                <named-content content-type="family">Araneidae</named-content>
              </kwd></kwd-group><mixed-citation publication-type="journal"><person-group><name><surname>Zhang</surname><given-names>Jianshuang</given-names></name><name><surname>Zhang</surname><given-names>Chengwen</given-names></name><name><surname>Xing</surname><given-names>Yuanqian</given-names></name><name><surname>Yu</surname><given-names>Hao</given-names></name><name><surname>Mi</surname><given-names>Xiaoqi</given-names></name></person-group><article-title>﻿A survey of the spider genus <italic><tp:taxon-name><tp:taxon-name-part taxon-name-part-type="genus" reg="Lipocrea">Lipocrea</tp:taxon-name-part></tp:taxon-name></italic> Thorell, 1878 (<tp:taxon-name><tp:taxon-name-part taxon-name-part-type="order">Araneae</tp:taxon-name-part></tp:taxon-name>, <tp:taxon-name><tp:taxon-name-part taxon-name-part-type="family">Araneidae</tp:taxon-name-part></tp:taxon-name>) from Guiyang City, Southwest China: An integrated morphological and molecular approach</article-title><source>Zookeys</source><day>10</day><month>10</month><year>2025</year><volume>1255</volume><fpage>207</fpage><lpage>237</lpage><pub-id pub-id-type="doi">10.3897/zookeys.1255.158340</pub-id></mixed-citation></tp:treatment-meta><tp:nomenclature><label>﻿Genus</label><tp:taxon-name><object-id xmlns:xlink="http://www.w3.org/1999/xlink" content-type="arpha" xlink:type="simple">540FDC1F-ABAD-5393-91BC-A719732BC7B9</object-id>
              <tp:taxon-name-part taxon-name-part-type="genus" reg="Lipocrea">Lipocrea</tp:taxon-name-part>
            </tp:taxon-name><tp:taxon-authority>Thorell, 1878</tp:taxon-authority></tp:nomenclature><tp:treatment-sec sec-type="type species" id="SECID0EBJAI"><title>Type species.</title><p><italic><tp:taxon-name><tp:taxon-name-part taxon-name-part-type="genus" reg="Meta">Meta</tp:taxon-name-part> <tp:taxon-name-part taxon-name-part-type="species" reg="fusiformis">fusiformis</tp:taxon-name-part></tp:taxon-name></italic> Thorell, 1877, from Indonesia (Sulawesi), India, Myanmar, Vietnam, Japan, Bangladesh, Philippines, Thailand, China, New Guinea, Australia (<xref ref-type="bibr" rid="B15">Grasshoff 1970</xref>; <xref ref-type="bibr" rid="B40">Tanikawa 1989</xref>; <xref ref-type="bibr" rid="B31">Okuma et al. 1993</xref>; <xref ref-type="bibr" rid="B3">Barrion and Litsinger 1995</xref>; <xref ref-type="bibr" rid="B6">Chang and Tso 2004</xref>).</p></tp:treatment-sec><tp:treatment-sec sec-type="Amended diagnosis" id="SECID0EGKAI"><title>Amended diagnosis.</title><p><italic><tp:taxon-name><tp:taxon-name-part taxon-name-part-type="genus" reg="Lipocrea">Lipocrea</tp:taxon-name-part></tp:taxon-name></italic> differs from <italic><tp:taxon-name><tp:taxon-name-part taxon-name-part-type="genus" reg="Larinia">Larinia</tp:taxon-name-part></tp:taxon-name></italic> sensu stricto by: the broad epigynal base with auricular lateral edges and a bipartite posterior margin (vs epigynal base not widening and posterior margin not bipartite) (cf. Figs <xref ref-type="fig" rid="F10">10C</xref>, <xref ref-type="fig" rid="F14">14D</xref> and <xref ref-type="bibr" rid="B15">Grasshoff 1970</xref>: fig. 6d; <xref ref-type="bibr" rid="B14">Gaymard and Lecigne 2018</xref>: fig. 9B; <xref ref-type="bibr" rid="B28">Morano 2023</xref>: figs 81, 82); conductor broadly fused with the tegular extension, forming a continuous structure (conductor separated from tegular extension) (cf. Figs <xref ref-type="fig" rid="F8">8A–C</xref>, <xref ref-type="fig" rid="F9">9A–C, E</xref>, <xref ref-type="fig" rid="F13">13B, C</xref> and <xref ref-type="bibr" rid="B15">Grasshoff 1970</xref>: fig. 6b, c, <xref ref-type="bibr" rid="B14">Gaymard and Lecigne 2018</xref>: fig. 9D, E, <xref ref-type="bibr" rid="B28">Morano 2023</xref>: fig. 80); median apophysis with a conspicuous spine-like or hook-shaped process with a sharp apex (vs. process absent) (cf. Figs <xref ref-type="fig" rid="F8">8A–C</xref>, <xref ref-type="fig" rid="F9">9A–C, E</xref>, <xref ref-type="fig" rid="F13">13A–C</xref> and <xref ref-type="bibr" rid="B15">Grasshoff 1970</xref>: fig. 6b, c, <xref ref-type="bibr" rid="B1">Alioua et al. 2020</xref>: 2, fig. 9, <xref ref-type="bibr" rid="B14">Gaymard and Lecigne 2018</xref>: fig. 9D, E, <xref ref-type="bibr" rid="B28">Morano 2023</xref>: fig. 80); radix with a keel-like ridge (vs no ridge) (cf. Figs <xref ref-type="fig" rid="F8">8A, C</xref>, <xref ref-type="fig" rid="F9">9A, C, E</xref>, <xref ref-type="fig" rid="F13">13A, C</xref> and <xref ref-type="bibr" rid="B15">Grasshoff 1970</xref>: fig. 6a, b, <xref ref-type="bibr" rid="B1">Alioua et al. 2020</xref>: 2, fig. 9).</p><fig id="F6" position="float" orientation="portrait"><object-id xmlns:xlink="http://www.w3.org/1999/xlink" content-type="doi" xlink:type="simple">10.3897/zookeys.1255.158340.figure6</object-id><object-id xmlns:xlink="http://www.w3.org/1999/xlink" content-type="arpha" xlink:type="simple">09128434-004E-505C-924D-264FAB7CF829</object-id><label>Figure 6.</label><caption><p><italic><tp:taxon-name><tp:taxon-name-part taxon-name-part-type="genus" reg="Lipocrea">Lipocrea</tp:taxon-name-part> <tp:taxon-name-part taxon-name-part-type="species" reg="guiyang">guiyang</tp:taxon-name-part></tp:taxon-name></italic> J. Zhang, Yu &amp; Mi, sp. nov., male holotype (YHGY208), habitus (A–C) and frontal view of cephalothorax (D). A. Dorsal; B. Ventral; C. Lateral; D. Male. Scale bars: 1 mm (A–C).</p></caption><graphic xmlns:xlink="http://www.w3.org/1999/xlink" xlink:href="zookeys-1255-207_article-158340__-g006.jpg" position="float" orientation="portrait" xlink:type="simple" id="oo_1435281.jpg"><uri content-type="original_file" xlink:type="simple">https://binary.pensoft.net/fig/1435281</uri></graphic></fig></tp:treatment-sec><tp:treatment-sec sec-type="distribution" id="SECID0EOOAI"><title>Composition and distribution.</title><p>The genus <italic><tp:taxon-name><tp:taxon-name-part taxon-name-part-type="genus" reg="Lipocrea">Lipocrea</tp:taxon-name-part></tp:taxon-name></italic> currently comprises five species (<xref ref-type="bibr" rid="B50">WSC 2025</xref>): <italic><tp:taxon-name><tp:taxon-name-part taxon-name-part-type="genus" reg="Lipocrea">L.</tp:taxon-name-part> <tp:taxon-name-part taxon-name-part-type="species" reg="diluta">diluta</tp:taxon-name-part></tp:taxon-name></italic> Thorell, 1887, distributed from Myanmar to Indonesia; <italic><tp:taxon-name><tp:taxon-name-part taxon-name-part-type="genus" reg="Lipocrea">L.</tp:taxon-name-part> <tp:taxon-name-part taxon-name-part-type="species" reg="epeiroides">epeiroides</tp:taxon-name-part></tp:taxon-name></italic> (O. Pickard-Cambridge, 1872), occurring from Spain and Italy (including Sardinia and Sicily) to Malta, Cyprus, Turkey, Israel, Yemen, and India; <italic><tp:taxon-name><tp:taxon-name-part taxon-name-part-type="genus" reg="Lipocrea">L.</tp:taxon-name-part> <tp:taxon-name-part taxon-name-part-type="species" reg="fusiformis">fusiformis</tp:taxon-name-part></tp:taxon-name></italic> (Thorell, 1877), with a distribution extending from India to Japan, the Philippines, and Indonesia (Sulawesi); <italic><tp:taxon-name><tp:taxon-name-part taxon-name-part-type="genus" reg="Larinia">L.</tp:taxon-name-part> <tp:taxon-name-part taxon-name-part-type="species" reg="longissima">longissima</tp:taxon-name-part></tp:taxon-name></italic> (Simon, 1881), found throughout central, eastern, and southern Africa; and <italic><tp:taxon-name><tp:taxon-name-part taxon-name-part-type="genus" reg="Lipocrea">L.</tp:taxon-name-part> <tp:taxon-name-part taxon-name-part-type="species" reg="phosop">phosop</tp:taxon-name-part></tp:taxon-name></italic> (Tanikawa, Into &amp; Petcharad, 2023), currently known only from Thailand. This paper reports the sixth member of the genus, <italic><tp:taxon-name><tp:taxon-name-part taxon-name-part-type="genus" reg="Lipocrea">L.</tp:taxon-name-part> <tp:taxon-name-part taxon-name-part-type="species" reg="guiyang">guiyang</tp:taxon-name-part></tp:taxon-name></italic> sp. nov., currently endemic to Guiyang City, China.</p><p>Based on preliminary molecular phylogenetic results (Suppl. material <xref ref-type="supplementary-material" rid="S1">1</xref>: fig. S1) and morphological evidence (see diagnosis above), <italic><tp:taxon-name><tp:taxon-name-part taxon-name-part-type="genus" reg="Lipocrea">L.</tp:taxon-name-part> <tp:taxon-name-part taxon-name-part-type="species" reg="fusiformis">fusiformis</tp:taxon-name-part></tp:taxon-name></italic>, <italic><tp:taxon-name><tp:taxon-name-part taxon-name-part-type="genus" reg="Lipocrea">L.</tp:taxon-name-part> <tp:taxon-name-part taxon-name-part-type="species" reg="guiyang">guiyang</tp:taxon-name-part></tp:taxon-name></italic> sp. nov., and <italic><tp:taxon-name><tp:taxon-name-part taxon-name-part-type="genus" reg="Lipocrea">L.</tp:taxon-name-part> <tp:taxon-name-part taxon-name-part-type="species" reg="phosop">phosop</tp:taxon-name-part></tp:taxon-name></italic> are confidently placed in the genus <italic><tp:taxon-name><tp:taxon-name-part taxon-name-part-type="genus" reg="Lipocrea">Lipocrea</tp:taxon-name-part></tp:taxon-name></italic> (Figs <xref ref-type="fig" rid="F8">8</xref>–<xref ref-type="fig" rid="F10">10B–F</xref>, <xref ref-type="fig" rid="F11">11</xref>, <xref ref-type="fig" rid="F13">13</xref>, <xref ref-type="fig" rid="F14">14</xref>; <xref ref-type="bibr" rid="B44">Tanikawa et al. 2023</xref> figs 3–14). In addition, although not included in our molecular analyses, <italic><tp:taxon-name><tp:taxon-name-part taxon-name-part-type="genus" reg="Lipocrea">L.</tp:taxon-name-part> <tp:taxon-name-part taxon-name-part-type="species" reg="epeiroides">epeiroides</tp:taxon-name-part></tp:taxon-name></italic> (O. Pickard-Cambridge, 1872) and <italic><tp:taxon-name><tp:taxon-name-part taxon-name-part-type="genus" reg="Larinia">L.</tp:taxon-name-part> <tp:taxon-name-part taxon-name-part-type="species" reg="longissima">longissima</tp:taxon-name-part></tp:taxon-name></italic> (Simon, 1881) exhibit characteristics typical of <italic><tp:taxon-name><tp:taxon-name-part taxon-name-part-type="genus" reg="Lipocrea">Lipocrea</tp:taxon-name-part></tp:taxon-name></italic> and are thus justifiably assigned to this genus (<xref ref-type="bibr" rid="B4">Bosmans and Colombo 2015</xref>: figs 43–48; <xref ref-type="bibr" rid="B15">Grasshoff 1970</xref>: figs 12a, b, 14a–c). However, due to the absence of a spine-like or hook-shaped process on the median apophysis, a keel-like ridge on the radix, and a broad epigynal base in <italic><tp:taxon-name><tp:taxon-name-part taxon-name-part-type="genus" reg="Lipocrea">L.</tp:taxon-name-part> <tp:taxon-name-part taxon-name-part-type="species" reg="diluta">diluta</tp:taxon-name-part></tp:taxon-name></italic> (<xref ref-type="bibr" rid="B15">Grasshoff 1970</xref>: fig. 17a–c), there remains considerable uncertainty regarding the placement of this species within <italic><tp:taxon-name><tp:taxon-name-part taxon-name-part-type="genus" reg="Lipocrea">Lipocrea</tp:taxon-name-part></tp:taxon-name></italic>.</p></tp:treatment-sec><tp:treatment-sec><!--Section generated to contain objects referenced in tp:taxon-treatment.--><fig id="F10" position="float" orientation="portrait"><object-id xmlns:xlink="http://www.w3.org/1999/xlink" content-type="doi" xlink:type="simple">10.3897/zookeys.1255.158340.figure10</object-id><object-id xmlns:xlink="http://www.w3.org/1999/xlink" content-type="arpha" xlink:type="simple">22EC2F70-D7C0-5BA0-BA9B-1BF938504DF2</object-id><label>Figure 10.</label><caption><p>Frontal view of cephalothorax (A.) and macerated epigyne (B–F) of the paratype (YHGY428) of <italic><tp:taxon-name><tp:taxon-name-part taxon-name-part-type="genus" reg="Lipocrea">Lipocrea</tp:taxon-name-part> <tp:taxon-name-part taxon-name-part-type="species" reg="guiyang">guiyang</tp:taxon-name-part></tp:taxon-name></italic> J. Zhang, Yu &amp; Mi, sp. nov. A. Female; B. Lateral; C. Ventral (blue dashed line showing the lateral and posterior margins of the epigynal base); D. Dorsal; E. Ventro-posterior; F. Dorso-anterior. Abbreviations: <abbrev xmlns:xlink="http://www.w3.org/1999/xlink" xlink:title="copulatory duct" id="ABBRID0EHQBI" xlink:type="simple">CD</abbrev> = copulatory duct; <abbrev xmlns:xlink="http://www.w3.org/1999/xlink" xlink:title="copulatory opening" id="ABBRID0ELQBI" xlink:type="simple">CO</abbrev> = copulatory opening; <abbrev xmlns:xlink="http://www.w3.org/1999/xlink" xlink:title="fertilisation duct" id="ABBRID0EPQBI" xlink:type="simple">FD</abbrev> = fertilization duct; <abbrev xmlns:xlink="http://www.w3.org/1999/xlink" xlink:title="knob-like projection" id="ABBRID0ETQBI" xlink:type="simple">KP</abbrev> = knob-like projection; <abbrev xmlns:xlink="http://www.w3.org/1999/xlink" xlink:title="median septum" id="ABBRID0EXQBI" xlink:type="simple">MS</abbrev> = median septum; <abbrev xmlns:xlink="http://www.w3.org/1999/xlink" xlink:title="spermatheca" id="ABBRID0E2QBI" xlink:type="simple">Sp</abbrev> = spermatheca. Scale bars: 1 mm (A), 0.2 mm (B–F).</p></caption><graphic xmlns:xlink="http://www.w3.org/1999/xlink" xlink:href="zookeys-1255-207_article-158340__-g010.jpg" position="float" orientation="portrait" xlink:type="simple" id="oo_1435285.jpg"><uri content-type="original_file" xlink:type="simple">https://binary.pensoft.net/fig/1435285</uri></graphic></fig><fig id="F14" position="float" orientation="portrait"><object-id xmlns:xlink="http://www.w3.org/1999/xlink" content-type="doi" xlink:type="simple">10.3897/zookeys.1255.158340.figure14</object-id><object-id xmlns:xlink="http://www.w3.org/1999/xlink" content-type="arpha" xlink:type="simple">CA1F2434-3809-59DE-9AB5-95007FF81DDA</object-id><label>Figure 14</label><caption><p>Macerated epigynes of females of <italic><tp:taxon-name><tp:taxon-name-part taxon-name-part-type="genus" reg="Lipocrea">Lipocrea</tp:taxon-name-part> <tp:taxon-name-part taxon-name-part-type="species" reg="fusiformis">fusiformis</tp:taxon-name-part></tp:taxon-name></italic> (Thorell, 1877), YHGY432 (A–C) and YHGY507 (D–F). A. Ventral, with scape; B. Lateral, with scape; C. Ventro-posterior, with scape; D. Ventral, without scape (blue dashed line showing the lateral and posterior margins of the epigynal base); E. Dorsal, without scape; F. Ventro-posterior, without scape. Abbreviations: <abbrev xmlns:xlink="http://www.w3.org/1999/xlink" xlink:title="copulatory duct" id="ABBRID0ESACI" xlink:type="simple">CD</abbrev> = copulatory duct; <abbrev xmlns:xlink="http://www.w3.org/1999/xlink" xlink:title="copulatory opening" id="ABBRID0EWACI" xlink:type="simple">CO</abbrev> = copulatory opening; <abbrev xmlns:xlink="http://www.w3.org/1999/xlink" xlink:title="fertilisation duct" id="ABBRID0E1ACI" xlink:type="simple">FD</abbrev> = fertilization duct; <abbrev xmlns:xlink="http://www.w3.org/1999/xlink" xlink:title="median septum" id="ABBRID0E5ACI" xlink:type="simple">MS</abbrev> = median septum; <abbrev xmlns:xlink="http://www.w3.org/1999/xlink" xlink:title="scape" id="ABBRID0ECBCI" xlink:type="simple">Sc</abbrev> = scape; <abbrev xmlns:xlink="http://www.w3.org/1999/xlink" xlink:title="spermatheca" id="ABBRID0EGBCI" xlink:type="simple">Sp</abbrev> = spermatheca. Scale bars: 0.2 mm (A, B, D–F).</p></caption><graphic xmlns:xlink="http://www.w3.org/1999/xlink" xlink:href="zookeys-1255-207_article-158340__-g014.jpg" position="float" orientation="portrait" xlink:type="simple" id="oo_1435289.jpg"><uri content-type="original_file" xlink:type="simple">https://binary.pensoft.net/fig/1435289</uri></graphic></fig><fig id="F8" position="float" orientation="portrait"><object-id xmlns:xlink="http://www.w3.org/1999/xlink" content-type="doi" xlink:type="simple">10.3897/zookeys.1255.158340.figure8</object-id><object-id xmlns:xlink="http://www.w3.org/1999/xlink" content-type="arpha" xlink:type="simple">B7690F5E-CF70-55B8-B21B-ADC89E772DCE</object-id><label>Figure 8.</label><caption><p>Male palp of the holotype of <italic><tp:taxon-name><tp:taxon-name-part taxon-name-part-type="genus" reg="Lipocrea">Lipocrea</tp:taxon-name-part> <tp:taxon-name-part taxon-name-part-type="species" reg="guiyang">guiyang</tp:taxon-name-part></tp:taxon-name></italic> J. Zhang, Yu &amp; Mi, sp. nov. A. Dorsal; B. Ventral; C. Prolateral; D. Retrolateral. Abbreviations: C = conductor; <abbrev xmlns:xlink="http://www.w3.org/1999/xlink" xlink:title="cymbium" id="ABBRID0E6LBI" xlink:type="simple">Cy</abbrev> = cymbium; <abbrev xmlns:xlink="http://www.w3.org/1999/xlink" xlink:title="embolus" id="ABBRID0EDMBI" xlink:type="simple">Em</abbrev> = embolus; <abbrev xmlns:xlink="http://www.w3.org/1999/xlink" xlink:title="hook-shaped process of MA" id="ABBRID0EHMBI" xlink:type="simple">HP</abbrev> = hook-shaped process of <abbrev xmlns:xlink="http://www.w3.org/1999/xlink" xlink:title="median apophysis" id="ABBRID0ELMBI" xlink:type="simple">MA</abbrev>; <abbrev xmlns:xlink="http://www.w3.org/1999/xlink" xlink:title="median apophysis" id="ABBRID0EPMBI" xlink:type="simple">MA</abbrev> = median apophysis; <abbrev xmlns:xlink="http://www.w3.org/1999/xlink" xlink:title="paracymbium" id="ABBRID0ETMBI" xlink:type="simple">Pc</abbrev> = paracymbium; R = radix; <abbrev xmlns:xlink="http://www.w3.org/1999/xlink" xlink:title="radix apophysis" id="ABBRID0EXMBI" xlink:type="simple">RA</abbrev> = radix apophysis; <abbrev xmlns:xlink="http://www.w3.org/1999/xlink" xlink:title="subtegulum" id="ABBRID0E2MBI" xlink:type="simple">St</abbrev> = subtegulum; T = tegulum; <abbrev xmlns:xlink="http://www.w3.org/1999/xlink" xlink:title="terminal apophysis I" id="ABBRID0E6MBI" xlink:type="simple">TA I</abbrev> = terminal apophysis I; <abbrev xmlns:xlink="http://www.w3.org/1999/xlink" xlink:title="terminal apophysis II" id="ABBRID0EDNBI" xlink:type="simple">TA II</abbrev> = terminal apophysis II; <abbrev xmlns:xlink="http://www.w3.org/1999/xlink" xlink:title="terminal apophysis appendix" id="ABBRID0EHNBI" xlink:type="simple">TAA</abbrev> = terminal apophysis appendix; <abbrev xmlns:xlink="http://www.w3.org/1999/xlink" xlink:title="tegular extension" id="ABBRID0ELNBI" xlink:type="simple">TE</abbrev> = tegular extension. Scale bar: 0.2 mm.</p></caption><graphic xmlns:xlink="http://www.w3.org/1999/xlink" xlink:href="zookeys-1255-207_article-158340__-g008.jpg" position="float" orientation="portrait" xlink:type="simple" id="oo_1435283.jpg"><uri content-type="original_file" xlink:type="simple">https://binary.pensoft.net/fig/1435283</uri></graphic></fig><fig id="F9" position="float" orientation="portrait"><object-id xmlns:xlink="http://www.w3.org/1999/xlink" content-type="doi" xlink:type="simple">10.3897/zookeys.1255.158340.figure9</object-id><object-id xmlns:xlink="http://www.w3.org/1999/xlink" content-type="arpha" xlink:type="simple">E3D27A62-6525-5F18-82C9-599859DC739C</object-id><label>Figure 9.</label><caption><p>Male palpal bulb of the holotype of <italic><tp:taxon-name><tp:taxon-name-part taxon-name-part-type="genus" reg="Lipocrea">Lipocrea</tp:taxon-name-part> <tp:taxon-name-part taxon-name-part-type="species" reg="guiyang">guiyang</tp:taxon-name-part></tp:taxon-name></italic> J. Zhang, Yu &amp; Mi, sp. nov. A. Dorsal; B. Ventral; C. Prolateral; D. Retrolateral; E. Anterior. Abbreviations: C = conductor; <abbrev xmlns:xlink="http://www.w3.org/1999/xlink" xlink:title="embolus" id="ABBRID0EHOBI" xlink:type="simple">Em</abbrev> = embolus; <abbrev xmlns:xlink="http://www.w3.org/1999/xlink" xlink:title="hook-shaped process of MA" id="ABBRID0ELOBI" xlink:type="simple">HP</abbrev> = hook-shaped process of <abbrev xmlns:xlink="http://www.w3.org/1999/xlink" xlink:title="median apophysis" id="ABBRID0EPOBI" xlink:type="simple">MA</abbrev>; <abbrev xmlns:xlink="http://www.w3.org/1999/xlink" xlink:title="median apophysis" id="ABBRID0ETOBI" xlink:type="simple">MA</abbrev> = median apophysis; R = radix; <abbrev xmlns:xlink="http://www.w3.org/1999/xlink" xlink:title="radix apophysis" id="ABBRID0EXOBI" xlink:type="simple">RA</abbrev> = radix apophysis; <abbrev xmlns:xlink="http://www.w3.org/1999/xlink" xlink:title="subtegulum" id="ABBRID0E2OBI" xlink:type="simple">St</abbrev> = subtegulum; T = tegulum; <abbrev xmlns:xlink="http://www.w3.org/1999/xlink" xlink:title="terminal apophysis I" id="ABBRID0E6OBI" xlink:type="simple">TA I</abbrev> = terminal apophysis I; <abbrev xmlns:xlink="http://www.w3.org/1999/xlink" xlink:title="terminal apophysis II" id="ABBRID0EDPBI" xlink:type="simple">TA II</abbrev> = terminal apophysis II; <abbrev xmlns:xlink="http://www.w3.org/1999/xlink" xlink:title="terminal apophysis appendix" id="ABBRID0EHPBI" xlink:type="simple">TAA</abbrev> = terminal apophysis appendix; <abbrev xmlns:xlink="http://www.w3.org/1999/xlink" xlink:title="tegular extension" id="ABBRID0ELPBI" xlink:type="simple">TE</abbrev> = tegular extension. Scale bar: 0.2 mm.</p></caption><graphic xmlns:xlink="http://www.w3.org/1999/xlink" xlink:href="zookeys-1255-207_article-158340__-g009.jpg" position="float" orientation="portrait" xlink:type="simple" id="oo_1435284.jpg"><uri content-type="original_file" xlink:type="simple">https://binary.pensoft.net/fig/1435284</uri></graphic></fig><fig id="F13" position="float" orientation="portrait"><object-id xmlns:xlink="http://www.w3.org/1999/xlink" content-type="doi" xlink:type="simple">10.3897/zookeys.1255.158340.figure13</object-id><object-id xmlns:xlink="http://www.w3.org/1999/xlink" content-type="arpha" xlink:type="simple">2F54A747-325F-508C-A4C2-3154BF8A60E3</object-id><label>Figure 13.</label><caption><p>Male palp of <italic><tp:taxon-name><tp:taxon-name-part taxon-name-part-type="genus" reg="Lipocrea">Lipocrea</tp:taxon-name-part> <tp:taxon-name-part taxon-name-part-type="species" reg="fusiformis">fusiformis</tp:taxon-name-part></tp:taxon-name></italic> (Thorell, 1877). A. Dorsal; B. Ventral; C. Prolateral; D. Retrolateral. Abbreviations: C = conductor; <abbrev xmlns:xlink="http://www.w3.org/1999/xlink" xlink:title="cymbium" id="ABBRID0EO5BI" xlink:type="simple">Cy</abbrev> = cymbium; <abbrev xmlns:xlink="http://www.w3.org/1999/xlink" xlink:title="embolus" id="ABBRID0ES5BI" xlink:type="simple">Em</abbrev> = embolus; <abbrev xmlns:xlink="http://www.w3.org/1999/xlink" xlink:title="hook-shaped process of MA" id="ABBRID0EW5BI" xlink:type="simple">HP</abbrev> = hook-shaped process of <abbrev xmlns:xlink="http://www.w3.org/1999/xlink" xlink:title="median apophysis" id="ABBRID0E15BI" xlink:type="simple">MA</abbrev>; <abbrev xmlns:xlink="http://www.w3.org/1999/xlink" xlink:title="median apophysis" id="ABBRID0E55BI" xlink:type="simple">MA</abbrev> = median apophysis; <abbrev xmlns:xlink="http://www.w3.org/1999/xlink" xlink:title="paracymbium" id="ABBRID0EC6BI" xlink:type="simple">Pc</abbrev> = paracymbium; R = radix; <abbrev xmlns:xlink="http://www.w3.org/1999/xlink" xlink:title="radix apophysis" id="ABBRID0EG6BI" xlink:type="simple">RA</abbrev> = radix apophysis; <abbrev xmlns:xlink="http://www.w3.org/1999/xlink" xlink:title="subtegulum" id="ABBRID0EK6BI" xlink:type="simple">St</abbrev> = subtegulum; T = tegulum; <abbrev xmlns:xlink="http://www.w3.org/1999/xlink" xlink:title="terminal apophysis" id="ABBRID0EO6BI" xlink:type="simple">TA</abbrev> = terminal apophysis; <abbrev xmlns:xlink="http://www.w3.org/1999/xlink" xlink:title="terminal apophysis appendix" id="ABBRID0ES6BI" xlink:type="simple">TAA</abbrev> = terminal apophysis appendix; <abbrev xmlns:xlink="http://www.w3.org/1999/xlink" xlink:title="tegular extension" id="ABBRID0EW6BI" xlink:type="simple">TE</abbrev> = tegular extension. Scale bar: 0.2 mm.</p></caption><graphic xmlns:xlink="http://www.w3.org/1999/xlink" xlink:href="zookeys-1255-207_article-158340__-g013.jpg" position="float" orientation="portrait" xlink:type="simple" id="oo_1435288.jpg"><uri content-type="original_file" xlink:type="simple">https://binary.pensoft.net/fig/1435288</uri></graphic></fig><supplementary-material xmlns:xlink="http://www.w3.org/1999/xlink" id="S1" position="float" orientation="portrait" xlink:type="simple"><object-id content-type="arpha" xlink:type="simple">B82312EC-DD4F-534B-926E-131A4E814536</object-id><label>Supplementary material 1</label><caption><p>Test of the monophyly of the genus <italic><tp:taxon-name><tp:taxon-name-part taxon-name-part-type="genus" reg="Lipocrea">Lipocrea</tp:taxon-name-part></tp:taxon-name></italic> based on available CO1 sequences</p></caption><statement content-type="dataType"><label>Data type</label><p>docx</p></statement><statement content-type="notes"><label>Explanation note</label><p><bold>table S1.</bold> Samples used in phylogenetic analyses: species and GenBank accession numbers. <bold>fig. S1.</bold> Maximum-likelihood tree constructed based on the data in table S1.</p></statement><media xlink:href="zookeys-1255-207_article-158340__-s001.docx" mimetype="application" mime-subtype="vnd.openxmlformats-officedocument.wordprocessingml.document" position="float" orientation="portrait" xlink:type="simple" id="oo_1435290.docx"><uri content-type="original_file" xlink:type="simple">https://binary.pensoft.net/file/1435290</uri></media><permissions><license xlink:type="simple"><license-p>This dataset is made available under the Open Database License (http://opendatacommons.org/licenses/odbl/1.0/). The Open Database License (ODbL) is a license agreement intended to allow users to freely share, modify, and use this Dataset while maintaining this same freedom for others, provided that the original source and author(s) are credited.</license-p></license></permissions><attrib specific-use="authors">Jianshuang Zhang, Hao Yu, Xiaoqi Mi</attrib></supplementary-material><fig id="F11" position="float" orientation="portrait"><object-id xmlns:xlink="http://www.w3.org/1999/xlink" content-type="doi" xlink:type="simple">10.3897/zookeys.1255.158340.figure11</object-id><object-id xmlns:xlink="http://www.w3.org/1999/xlink" content-type="arpha" xlink:type="simple">D1C87652-328D-57AB-8006-F477B0A57ED2</object-id><label>Figure 11.</label><caption><p>Epigyne of the paratype (YHGY209) of <italic><tp:taxon-name><tp:taxon-name-part taxon-name-part-type="genus" reg="Lipocrea">Lipocrea</tp:taxon-name-part> <tp:taxon-name-part taxon-name-part-type="species" reg="guiyang">guiyang</tp:taxon-name-part></tp:taxon-name></italic> J. Zhang, Yu &amp; Mi, sp. nov. A. Intact, ventral; B. Macerated, lateral; C. Macerated, ventral; D. Macerated, dorsal; E. Macerated, ventro-posterior; F. Macerated, dorso-anterior. Abbreviations: <abbrev xmlns:xlink="http://www.w3.org/1999/xlink" xlink:title="copulatory duct" id="ABBRID0EXRBI" xlink:type="simple">CD</abbrev> = copulatory duct; <abbrev xmlns:xlink="http://www.w3.org/1999/xlink" xlink:title="copulatory opening" id="ABBRID0E2RBI" xlink:type="simple">CO</abbrev> = copulatory opening; <abbrev xmlns:xlink="http://www.w3.org/1999/xlink" xlink:title="fertilisation duct" id="ABBRID0E6RBI" xlink:type="simple">FD</abbrev> = fertilization duct; <abbrev xmlns:xlink="http://www.w3.org/1999/xlink" xlink:title="knob-like projection" id="ABBRID0EDSBI" xlink:type="simple">KP</abbrev> = knob-like projection; <abbrev xmlns:xlink="http://www.w3.org/1999/xlink" xlink:title="median septum" id="ABBRID0EHSBI" xlink:type="simple">MS</abbrev> = median septum; <abbrev xmlns:xlink="http://www.w3.org/1999/xlink" xlink:title="spermatheca" id="ABBRID0ELSBI" xlink:type="simple">Sp</abbrev> = spermatheca. Scale bar: 0.2 mm.</p></caption><graphic xmlns:xlink="http://www.w3.org/1999/xlink" xlink:href="zookeys-1255-207_article-158340__-g011.jpg" position="float" orientation="portrait" xlink:type="simple" id="oo_1435286.jpg"><uri content-type="original_file" xlink:type="simple">https://binary.pensoft.net/fig/1435286</uri></graphic></fig></tp:treatment-sec><ref-list><ref id="B15"><mixed-citation xmlns:xlink="http://www.w3.org/1999/xlink" xlink:type="simple"><person-group><name name-style="western"><surname>Grasshoff</surname><given-names>M</given-names></name></person-group> (<year>1970</year>) Die Tribus <tp:taxon-name><tp:taxon-name-part taxon-name-part-type="tribe">Mangorini</tp:taxon-name-part></tp:taxon-name>. I. Die Gattungen Eustala, <italic><tp:taxon-name><tp:taxon-name-part taxon-name-part-type="genus">Larinia</tp:taxon-name-part></tp:taxon-name></italic> s. str., <italic><tp:taxon-name><tp:taxon-name-part taxon-name-part-type="genus">Larinopa</tp:taxon-name-part></tp:taxon-name></italic> n. gen. (<tp:taxon-name><tp:taxon-name-part taxon-name-part-type="class">Arachnida</tp:taxon-name-part></tp:taxon-name>: <tp:taxon-name><tp:taxon-name-part taxon-name-part-type="order">Araneae</tp:taxon-name-part></tp:taxon-name>: <tp:taxon-name><tp:taxon-name-part taxon-name-part-type="family">Araneidae</tp:taxon-name-part></tp:taxon-name>-<tp:taxon-name><tp:taxon-name-part taxon-name-part-type="subfamily">Araneinae</tp:taxon-name-part></tp:taxon-name>). Senckenbergiana Biologica 51(3/4): 209–234.</mixed-citation></ref><ref id="B40"><mixed-citation xmlns:xlink="http://www.w3.org/1999/xlink" xlink:type="simple"><person-group><name name-style="western"><surname>Tanikawa</surname><given-names>A</given-names></name></person-group> (<year>1989</year>) <article-title>Japanese spiders of the genus <italic><tp:taxon-name><tp:taxon-name-part taxon-name-part-type="genus">Larinia</tp:taxon-name-part></tp:taxon-name></italic> Simon (<tp:taxon-name><tp:taxon-name-part taxon-name-part-type="order">Araneae</tp:taxon-name-part></tp:taxon-name>: <tp:taxon-name><tp:taxon-name-part taxon-name-part-type="family">Araneidae</tp:taxon-name-part></tp:taxon-name>).</article-title><source>Acta Arachnologica</source><volume>38</volume>(<issue>2</issue>): <fpage>31</fpage>–<lpage>47</lpage>. <ext-link xlink:href="10.2476/asjaa.38.31" ext-link-type="doi" xlink:type="simple">https://doi.org/10.2476/asjaa.38.31</ext-link></mixed-citation></ref><ref id="B31"><mixed-citation xmlns:xlink="http://www.w3.org/1999/xlink" xlink:type="simple"><person-group><name name-style="western"><surname>Okuma</surname><given-names>C</given-names></name><name name-style="western"><surname>Kamal</surname><given-names>NQ</given-names></name><name name-style="western"><surname>Hirashima</surname><given-names>Y</given-names></name><name name-style="western"><surname>Alam</surname><given-names>MZ</given-names></name><name name-style="western"><surname>Ogata</surname><given-names>K</given-names></name></person-group> (<year>1993</year>) <source>Illustrated Monograph of the Rice Field Spiders of Bangladesh.</source><publisher-name>Institute of Postgraduate Studies in Agriculture (Salna</publisher-name>, <publisher-loc>Gazipur, Bangladesh). Japan International Cooperation Agency Project Publication</publisher-loc>, <size units="page">93 pp</size>.</mixed-citation></ref><ref id="B3"><mixed-citation xmlns:xlink="http://www.w3.org/1999/xlink" xlink:type="simple"><person-group><name name-style="western"><surname>Barrion</surname><given-names>AT</given-names></name><name name-style="western"><surname>Litsinger</surname><given-names>JA</given-names></name></person-group> (<year>1995</year>) <source>Riceland Spiders of South and Southeast Asia.</source><publisher-name>CAB International</publisher-name>, <publisher-loc>Wallingford</publisher-loc>, <size units="page">700 pp</size>. [16 pls.]</mixed-citation></ref><ref id="B6"><mixed-citation xmlns:xlink="http://www.w3.org/1999/xlink" xlink:type="simple"><person-group><name name-style="western"><surname>Chang</surname><given-names>YH</given-names></name><name name-style="western"><surname>Tso</surname><given-names>IM</given-names></name></person-group> (<year>2004</year>) <article-title>Six newly recorded spiders of the genera <italic><tp:taxon-name><tp:taxon-name-part taxon-name-part-type="genus">Araneus</tp:taxon-name-part></tp:taxon-name></italic>, <italic><tp:taxon-name><tp:taxon-name-part taxon-name-part-type="genus">Larinia</tp:taxon-name-part></tp:taxon-name></italic>, <italic><tp:taxon-name><tp:taxon-name-part taxon-name-part-type="genus">Eriophora</tp:taxon-name-part></tp:taxon-name></italic>, <italic><tp:taxon-name><tp:taxon-name-part taxon-name-part-type="genus">Thanatus</tp:taxon-name-part></tp:taxon-name></italic>, <italic><tp:taxon-name><tp:taxon-name-part taxon-name-part-type="genus">Portia</tp:taxon-name-part></tp:taxon-name></italic> and <italic><tp:taxon-name><tp:taxon-name-part taxon-name-part-type="genus">Dolichognatha</tp:taxon-name-part></tp:taxon-name></italic> (<tp:taxon-name><tp:taxon-name-part taxon-name-part-type="order">Araneae</tp:taxon-name-part></tp:taxon-name>: <tp:taxon-name><tp:taxon-name-part taxon-name-part-type="family">Araneidae</tp:taxon-name-part></tp:taxon-name>, <tp:taxon-name><tp:taxon-name-part taxon-name-part-type="family">Philodromidae</tp:taxon-name-part></tp:taxon-name>, <tp:taxon-name><tp:taxon-name-part taxon-name-part-type="family">Salticidae</tp:taxon-name-part></tp:taxon-name> and <tp:taxon-name><tp:taxon-name-part taxon-name-part-type="family">Tetragnathidae</tp:taxon-name-part></tp:taxon-name>) from Taiwan.</article-title><source>Acta Arachnologica</source><volume>53</volume>(<issue>1</issue>): <fpage>27</fpage>–<lpage>33</lpage>. <ext-link xlink:href="10.2476/asjaa.53.27" ext-link-type="doi" xlink:type="simple">https://doi.org/10.2476/asjaa.53.27</ext-link></mixed-citation></ref><ref id="B14"><mixed-citation xmlns:xlink="http://www.w3.org/1999/xlink" xlink:type="simple"><person-group><name name-style="western"><surname>Gaymard</surname><given-names>M</given-names></name><name name-style="western"><surname>Lecigne</surname><given-names>S</given-names></name></person-group> (<year>2018</year>) <article-title>Contribution à la connaissance de l’aranéofaune (<tp:taxon-name><tp:taxon-name-part taxon-name-part-type="order">Araneae</tp:taxon-name-part></tp:taxon-name>) du Gard et en particulier du massif des Gorges du Gardon (Occitanie, France).</article-title><source>Bulletin de l’Association Française d’Arachnologie</source><volume>1</volume>: <fpage>1</fpage>–<lpage>39</lpage>.</mixed-citation></ref><ref id="B28"><mixed-citation xmlns:xlink="http://www.w3.org/1999/xlink" xlink:type="simple"><person-group><name name-style="western"><surname>Morano</surname><given-names>E</given-names></name></person-group> (<year>2023</year>) <article-title>La familia <tp:taxon-name><tp:taxon-name-part taxon-name-part-type="family">Araneidae</tp:taxon-name-part></tp:taxon-name> Clerck, 1757 (<tp:taxon-name><tp:taxon-name-part taxon-name-part-type="class">Arachnida</tp:taxon-name-part></tp:taxon-name>: <tp:taxon-name><tp:taxon-name-part taxon-name-part-type="order">Araneae</tp:taxon-name-part></tp:taxon-name>) en al ámbito ibero-balear.</article-title><source>Revista Ibérica de Aracnología</source><volume>42</volume>: <fpage>67</fpage>–<lpage>118</lpage>.</mixed-citation></ref><ref id="B1"><mixed-citation xmlns:xlink="http://www.w3.org/1999/xlink" xlink:type="simple"><person-group><name name-style="western"><surname>Alioua</surname><given-names>Y</given-names></name><name name-style="western"><surname>Bosmans</surname><given-names>R</given-names></name><name name-style="western"><surname>Kherbouche</surname><given-names>O</given-names></name><name name-style="western"><surname>Bissati</surname><given-names>S</given-names></name></person-group> (<year>2020</year>) <article-title>Distribution of the genus <italic><tp:taxon-name><tp:taxon-name-part taxon-name-part-type="genus">Larinia</tp:taxon-name-part></tp:taxon-name></italic> in the Maghreb, with the first record of <italic><tp:taxon-name><tp:taxon-name-part taxon-name-part-type="genus">Larinia</tp:taxon-name-part> <tp:taxon-name-part taxon-name-part-type="species">chloris</tp:taxon-name-part></tp:taxon-name></italic> in Algeria (<tp:taxon-name><tp:taxon-name-part taxon-name-part-type="order">Araneae</tp:taxon-name-part></tp:taxon-name>: <tp:taxon-name><tp:taxon-name-part taxon-name-part-type="family">Araneidae</tp:taxon-name-part></tp:taxon-name>).</article-title><source>Arachnologische Mitteilungen</source><volume>59</volume>(<issue>1</issue>): <fpage>1</fpage>–<lpage>4</lpage>. <ext-link xlink:href="10.30963/aramit5901" ext-link-type="doi" xlink:type="simple">https://doi.org/10.30963/aramit5901</ext-link></mixed-citation></ref><ref id="B50"><mixed-citation xmlns:xlink="http://www.w3.org/1999/xlink" xlink:type="simple">World Spider Catalog (<year>2025</year>) Version 26. Natural History Museum Bern. <ext-link xlink:href="http://wsc.nmbe.ch" ext-link-type="uri" xlink:type="simple">http://wsc.nmbe.ch</ext-link> [accessed on 19 April 2025]</mixed-citation></ref><ref id="B44"><mixed-citation xmlns:xlink="http://www.w3.org/1999/xlink" xlink:type="simple"><person-group><name name-style="western"><surname>Tanikawa</surname><given-names>A</given-names></name><name name-style="western"><surname>Into</surname><given-names>T</given-names></name><name name-style="western"><surname>Petcharad</surname><given-names>B</given-names></name></person-group> (<year>2023</year>) <article-title>A new species of <italic><tp:taxon-name><tp:taxon-name-part taxon-name-part-type="genus">Larinia</tp:taxon-name-part></tp:taxon-name></italic> (<tp:taxon-name><tp:taxon-name-part taxon-name-part-type="order">Araneae</tp:taxon-name-part></tp:taxon-name>: <tp:taxon-name><tp:taxon-name-part taxon-name-part-type="family">Araneidae</tp:taxon-name-part></tp:taxon-name>) discovered in rice fields in Thailand.</article-title><source>Acta Arachnologica</source><volume>72</volume>(<issue>1</issue>): <fpage>55</fpage>–<lpage>58</lpage>. <ext-link xlink:href="10.2476/asjaa.72.55" ext-link-type="doi" xlink:type="simple">https://doi.org/10.2476/asjaa.72.55</ext-link></mixed-citation></ref><ref id="B4"><mixed-citation xmlns:xlink="http://www.w3.org/1999/xlink" xlink:type="simple"><person-group><name name-style="western"><surname>Bosmans</surname><given-names>R</given-names></name><name name-style="western"><surname>Colombo</surname><given-names>M</given-names></name></person-group> (<year>2015</year>) <article-title>New species of spiders from Sardinia (<tp:taxon-name><tp:taxon-name-part taxon-name-part-type="order">Araneae</tp:taxon-name-part></tp:taxon-name>), with ecological notes on <italic><tp:taxon-name><tp:taxon-name-part taxon-name-part-type="genus">Lipocrea</tp:taxon-name-part> <tp:taxon-name-part taxon-name-part-type="species">epeiroides</tp:taxon-name-part></tp:taxon-name></italic> (O. Pickard-Cambridge, 1872) (<tp:taxon-name><tp:taxon-name-part taxon-name-part-type="order">Araneae</tp:taxon-name-part></tp:taxon-name>: <tp:taxon-name><tp:taxon-name-part taxon-name-part-type="family">Araneidae</tp:taxon-name-part></tp:taxon-name>).</article-title><source>Arachnology</source><volume>16</volume>(<issue>9</issue>): <fpage>319</fpage>–<lpage>332</lpage>. <ext-link xlink:href="10.13156/arac.2015.16.9.319" ext-link-type="doi" xlink:type="simple">https://doi.org/10.13156/arac.2015.16.9.319</ext-link></mixed-citation></ref></ref-list></tp:taxon-treatment>
