# Supplementary material for: ﻿A survey of the spider genus Lipocrea Thorell, 1878 (Araneae, Araneidae) from Guiyang City, Southwest China: An integrated morphological and molecular approach
Source: Zookeys. 2025 Oct 10;1255:207–37. doi: 10.3897/zookeys.1255.158340 (PMC12534792; doi:10.3897/zookeys.1255.158340)
Supplement: XML Treatment for Lipocrea guiyang [file zookeys.1255.158340-treatment2.xml]

<!DOCTYPE tp:taxon-treatment
  PUBLIC "-//TaxonX//DTD Taxonomic Treatment Publishing DTD v0 20100105//EN" "tax-treatment-NSO.dtd">
<tp:taxon-treatment xmlns:tp="http://www.plazi.org/taxpub"><tp:treatment-meta><kwd-group><label>Taxon classification</label><kwd>
                <named-content content-type="kingdom">Animalia</named-content>
              </kwd><kwd>
                <named-content content-type="order">Araneae</named-content>
              </kwd><kwd>
                <named-content content-type="family">Araneidae</named-content>
              </kwd></kwd-group><mixed-citation publication-type="journal"><person-group><name><surname>Zhang</surname><given-names>Jianshuang</given-names></name><name><surname>Zhang</surname><given-names>Chengwen</given-names></name><name><surname>Xing</surname><given-names>Yuanqian</given-names></name><name><surname>Yu</surname><given-names>Hao</given-names></name><name><surname>Mi</surname><given-names>Xiaoqi</given-names></name></person-group><article-title>﻿A survey of the spider genus <italic><tp:taxon-name><tp:taxon-name-part taxon-name-part-type="genus" reg="Lipocrea">Lipocrea</tp:taxon-name-part></tp:taxon-name></italic> Thorell, 1878 (<tp:taxon-name><tp:taxon-name-part taxon-name-part-type="order">Araneae</tp:taxon-name-part></tp:taxon-name>, <tp:taxon-name><tp:taxon-name-part taxon-name-part-type="family">Araneidae</tp:taxon-name-part></tp:taxon-name>) from Guiyang City, Southwest China: An integrated morphological and molecular approach</article-title><source>Zookeys</source><day>10</day><month>10</month><year>2025</year><volume>1255</volume><fpage>207</fpage><lpage>237</lpage><pub-id pub-id-type="doi">10.3897/zookeys.1255.158340</pub-id></mixed-citation></tp:treatment-meta><tp:nomenclature><label>﻿</label><tp:taxon-name><object-id xmlns:xlink="http://www.w3.org/1999/xlink" content-type="arpha" xlink:type="simple">958E9D71-6833-5B8E-8ABF-5E6B0CE739CE</object-id>
              <tp:taxon-name-part taxon-name-part-type="genus" reg="Lipocrea">Lipocrea</tp:taxon-name-part>
              <tp:taxon-name-part taxon-name-part-type="species" reg="guiyang">guiyang</tp:taxon-name-part>
              <object-id xmlns:xlink="http://www.w3.org/1999/xlink" content-type="zoobank" xlink:type="simple">https://zoobank.org/200B8EC9-2032-49B4-9483-91D65AC0887D</object-id>
            </tp:taxon-name><tp:taxon-authority>J. Zhang, Yu &amp; Mi</tp:taxon-authority><tp:taxon-status xmlns:xlink="http://www.w3.org/1999/xlink" xlink:type="simple">sp. nov.</tp:taxon-status><xref ref-type="fig" rid="F1">Figs 1</xref><xref ref-type="fig" rid="F2">, 2</xref><xref ref-type="fig" rid="F6">, 6</xref><xref ref-type="fig" rid="F7">, 7</xref><xref ref-type="fig" rid="F8">, 8</xref><xref ref-type="fig" rid="F9">, 9</xref><xref ref-type="fig" rid="F10">, 10</xref><xref ref-type="fig" rid="F11">, 11</xref></tp:nomenclature><tp:treatment-sec sec-type="type material" id="SECID0EMXAI"><title>Type material.</title><p><bold><italic>Holotype</italic></bold> • ♂ (YHGY208), China: Guizhou Prov.: Guiyang City, Kaiyang Co., Nanjiang Grand Canyon, <named-content xmlns:xlink="http://www.w3.org/1999/xlink" content-type="dwc:verbatimCoordinates" xlink:type="simple"><named-content content-type="geo-json" specific-use="{&#34;type&#34;:&#34;Point&#34;,&#34;coordinates&#34;:[106.970000,26.940000]}" id="NCID0E1XAI" xlink:type="simple">26.94°N, 106.97°E</named-content></named-content>, c. 861 m, by hand, 7 VI 2022, H. Yu &amp; Q. Lu leg. <bold><italic>Paratypes</italic></bold>: • 2♀ (YHGY209, YHGY428), same data as holotype.</p></tp:treatment-sec><tp:treatment-sec sec-type="material" id="SECID0ECYAI"><title>Other material examined.</title><p>• 1♂1♀ (YHGY218, YHGY318), same data as holotype.</p></tp:treatment-sec><tp:treatment-sec sec-type="diagnosis" id="SECID0EHYAI"><title>Diagnosis.</title><p>Males of <italic><tp:taxon-name><tp:taxon-name-part taxon-name-part-type="genus" reg="Lipocrea">L.</tp:taxon-name-part> <tp:taxon-name-part taxon-name-part-type="species" reg="guiyang">guiyang</tp:taxon-name-part></tp:taxon-name></italic> sp. nov. can be easily distinguished from all other congeners with the exception of <italic><tp:taxon-name><tp:taxon-name-part taxon-name-part-type="genus" reg="Lipocrea">L.</tp:taxon-name-part> <tp:taxon-name-part taxon-name-part-type="species" reg="phosop">phosop</tp:taxon-name-part></tp:taxon-name></italic> by having a bifurcate terminal apophysis (<italic><abbrev xmlns:xlink="http://www.w3.org/1999/xlink" xlink:title="terminal apophysis" id="ABBRID0EEZAI" xlink:type="simple">TA</abbrev></italic>); a terminal apophysis appendix (<italic>TAA</italic>) that is relatively short, with its apex not extending beyond the apex of the <italic><abbrev xmlns:xlink="http://www.w3.org/1999/xlink" xlink:title="terminal apophysis" id="ABBRID0ELZAI" xlink:type="simple">TA</abbrev></italic> and directed distally; and a relatively long conductor (<italic>C</italic>) that is nearly as long as the tegular extension (<italic><abbrev xmlns:xlink="http://www.w3.org/1999/xlink" xlink:title="tegular extension" id="ABBRID0ESZAI" xlink:type="simple">TE</abbrev></italic>) (Figs <xref ref-type="fig" rid="F8">8A–C</xref>, <xref ref-type="fig" rid="F9">9A–E</xref>; <xref ref-type="bibr" rid="B44">Tanikawa et al. 2023</xref>: figs 3–5, 9–11) (<italic><abbrev xmlns:xlink="http://www.w3.org/1999/xlink" xlink:title="terminal apophysis" id="ABBRID0ED1AI" xlink:type="simple">TA</abbrev></italic> not bifurcate, <italic>TAA</italic> tongue-shaped, wrapping around <italic><abbrev xmlns:xlink="http://www.w3.org/1999/xlink" xlink:title="terminal apophysis" id="ABBRID0EK1AI" xlink:type="simple">TA</abbrev></italic>, apex directed proximally, <italic>C</italic> rostrate and distinctly shorter than <italic><abbrev xmlns:xlink="http://www.w3.org/1999/xlink" xlink:title="tegular extension" id="ABBRID0ER1AI" xlink:type="simple">TE</abbrev></italic>, such as in <italic><tp:taxon-name><tp:taxon-name-part taxon-name-part-type="genus" reg="Lipocrea">L.</tp:taxon-name-part> <tp:taxon-name-part taxon-name-part-type="species" reg="epeiroides">epeiroides</tp:taxon-name-part></tp:taxon-name></italic>, <italic><tp:taxon-name><tp:taxon-name-part taxon-name-part-type="genus" reg="Lipocrea">L.</tp:taxon-name-part> <tp:taxon-name-part taxon-name-part-type="species" reg="fusiformis">fusiformis</tp:taxon-name-part></tp:taxon-name></italic> and <italic><tp:taxon-name><tp:taxon-name-part taxon-name-part-type="genus" reg="Larinia">L.</tp:taxon-name-part> <tp:taxon-name-part taxon-name-part-type="species" reg="longissima">longissima</tp:taxon-name-part></tp:taxon-name></italic> as in Fig. <xref ref-type="fig" rid="F13">13A–C</xref>, <xref ref-type="bibr" rid="B24">Levy 1986</xref>: figs 32–34, <xref ref-type="bibr" rid="B42">Tanikawa 2009</xref>: figs 191, 192, <xref ref-type="bibr" rid="B15">Grasshoff 1970</xref>: figs 12a, b,15a, b) but can be easily differentiated from <italic><tp:taxon-name><tp:taxon-name-part taxon-name-part-type="genus" reg="Lipocrea">L.</tp:taxon-name-part> <tp:taxon-name-part taxon-name-part-type="species" reg="phosop">phosop</tp:taxon-name-part></tp:taxon-name></italic> by: (1) <italic><abbrev xmlns:xlink="http://www.w3.org/1999/xlink" xlink:title="terminal apophysis" id="ABBRID0ES3AI" xlink:type="simple">TA</abbrev></italic> distinctly bifurcating into two apophyses (vs slightly bifurcate and not forming two processes) (cf. Figs <xref ref-type="fig" rid="F8">8B, C</xref>, <xref ref-type="fig" rid="F9">9A, B, D, E</xref> and <xref ref-type="bibr" rid="B44">Tanikawa et al. 2023</xref>: figs 3–5, 9–11); (2) <italic>TAA</italic> digitiform (vs papilliform) (cf. Figs <xref ref-type="fig" rid="F8">8B, C</xref>, <xref ref-type="fig" rid="F9">9B, C, E</xref> and <xref ref-type="bibr" rid="B44">Tanikawa et al. 2023</xref>: figs 3, 9–11); (3) process of median apophysis (<italic><abbrev xmlns:xlink="http://www.w3.org/1999/xlink" xlink:title="hook-shaped process of MA" id="ABBRID0ER4AI" xlink:type="simple">HP</abbrev></italic>) hook-shaped, distinctly curved (vs nearly triangular) (cf. Figs <xref ref-type="fig" rid="F8">8A–C</xref>, <xref ref-type="fig" rid="F9">9A–C, E</xref> and <xref ref-type="bibr" rid="B44">Tanikawa et al. 2023</xref>: figs 3–5, 9–11); (4) <italic>C</italic> shaped like a ox horn (vs finger-shaped) (cf. Figs <xref ref-type="fig" rid="F8">8A–C</xref>, <xref ref-type="fig" rid="F9">9A–C, E</xref> and <xref ref-type="bibr" rid="B44">Tanikawa et al. 2023</xref>: figs 3–5, 9–11). Females of <italic><tp:taxon-name><tp:taxon-name-part taxon-name-part-type="genus" reg="Lipocrea">L.</tp:taxon-name-part> <tp:taxon-name-part taxon-name-part-type="species" reg="guiyang">guiyang</tp:taxon-name-part></tp:taxon-name></italic> sp. nov. also resemble those of <italic><tp:taxon-name><tp:taxon-name-part taxon-name-part-type="genus" reg="Lipocrea">L.</tp:taxon-name-part> <tp:taxon-name-part taxon-name-part-type="species" reg="phosop">phosop</tp:taxon-name-part></tp:taxon-name></italic> by the presence of a knob-shaped projection (<italic>KP</italic>) (epigyne with a scape instead of a <italic>KP</italic> in all other congeners, such as <italic><tp:taxon-name><tp:taxon-name-part taxon-name-part-type="genus" reg="Lipocrea">L.</tp:taxon-name-part> <tp:taxon-name-part taxon-name-part-type="species" reg="fusiformis">fusiformis</tp:taxon-name-part></tp:taxon-name></italic>; as in Fig. <xref ref-type="fig" rid="F14">14A–D</xref>), but it can be easily differentiated from <italic><tp:taxon-name><tp:taxon-name-part taxon-name-part-type="genus" reg="Lipocrea">L.</tp:taxon-name-part> <tp:taxon-name-part taxon-name-part-type="species" reg="phosop">phosop</tp:taxon-name-part></tp:taxon-name></italic> by the following features: (1) epigyne nearly trapeziform or disc-shaped in ventral view (vs inverted heart shape) (cf. Figs <xref ref-type="fig" rid="F10">10C</xref>, <xref ref-type="fig" rid="F11">11A, C</xref> and <xref ref-type="bibr" rid="B44">Tanikawa et al. 2023</xref>: figs 6, 12); (2) <italic>KP</italic> partly membranous and translucent (vs <italic>KP</italic> more sclerotized, non-transparent) (cf. Fig. <xref ref-type="fig" rid="F10">10C</xref> and <xref ref-type="bibr" rid="B44">Tanikawa et al. 2023</xref>: figs 6, 12); (3) copulatory openings (<italic><abbrev xmlns:xlink="http://www.w3.org/1999/xlink" xlink:title="copulatory opening" id="ABBRID0E3ABI" xlink:type="simple">CO</abbrev></italic>) located on comma-shaped or circular windows, with the posterior margin clearly separated from the posterior margin of epigyne (vs windows shaped like a horizontally oriented check mark, posterior margin of <italic><abbrev xmlns:xlink="http://www.w3.org/1999/xlink" xlink:title="copulatory opening" id="ABBRID0EBBBI" xlink:type="simple">CO</abbrev></italic> close to posterior margin of epigyne) (cf. Figs <xref ref-type="fig" rid="F10">10C</xref>, <xref ref-type="fig" rid="F11">11A, C</xref> and <xref ref-type="bibr" rid="B44">Tanikawa et al. 2023</xref>: figs 6, 12).</p></tp:treatment-sec><tp:treatment-sec sec-type="description" id="SECID0ERBBI"><title>Description.</title><p><bold>Male (holotype, YHGY208). <italic>Measurements</italic>.</bold> Total length 6.09. Carapace 2.70 long, 1.77 wide. Abdomen 3.55 long, 1.52 wide. Sternum 1.30 long and 0.76 wide. Labium 0.19 long and 0.39 wide. Endites 0.55 long and 0.35 wide. Clypeus height 0.10. Both margins of chelicerae with four teeth. Eye sizes and interdistances: <abbrev xmlns:xlink="http://www.w3.org/1999/xlink" xlink:title="anterior median eyes" id="ABBRID0E3BBI" xlink:type="simple">AME</abbrev> 0.17, <abbrev xmlns:xlink="http://www.w3.org/1999/xlink" xlink:title="anterior lateral eyes" id="ABBRID0EACBI" xlink:type="simple">ALE</abbrev> 0.12, <abbrev xmlns:xlink="http://www.w3.org/1999/xlink" xlink:title="posterior median eyes" id="ABBRID0EECBI" xlink:type="simple">PME</abbrev> 0.14, <abbrev xmlns:xlink="http://www.w3.org/1999/xlink" xlink:title="posterior lateral eyes" id="ABBRID0EICBI" xlink:type="simple">PLE</abbrev> 0.11, <abbrev xmlns:xlink="http://www.w3.org/1999/xlink" xlink:title="anterior median eyes" id="ABBRID0EMCBI" xlink:type="simple">AME</abbrev>–<abbrev xmlns:xlink="http://www.w3.org/1999/xlink" xlink:title="anterior median eyes" id="ABBRID0EQCBI" xlink:type="simple">AME</abbrev> 0.20, <abbrev xmlns:xlink="http://www.w3.org/1999/xlink" xlink:title="anterior lateral eyes" id="ABBRID0EUCBI" xlink:type="simple">ALE</abbrev>–<abbrev xmlns:xlink="http://www.w3.org/1999/xlink" xlink:title="anterior median eyes" id="ABBRID0EYCBI" xlink:type="simple">AME</abbrev> 0.12, <abbrev xmlns:xlink="http://www.w3.org/1999/xlink" xlink:title="posterior median eyes" id="ABBRID0E3CBI" xlink:type="simple">PME</abbrev>–<abbrev xmlns:xlink="http://www.w3.org/1999/xlink" xlink:title="posterior median eyes" id="ABBRID0EADBI" xlink:type="simple">PME</abbrev> 0.03, <abbrev xmlns:xlink="http://www.w3.org/1999/xlink" xlink:title="posterior median eyes" id="ABBRID0EEDBI" xlink:type="simple">PME</abbrev>–<abbrev xmlns:xlink="http://www.w3.org/1999/xlink" xlink:title="posterior lateral eyes" id="ABBRID0EIDBI" xlink:type="simple">PLE</abbrev> 0.26. <abbrev xmlns:xlink="http://www.w3.org/1999/xlink" xlink:title="median ocular quadrangle" id="ABBRID0EMDBI" xlink:type="simple">MOQ</abbrev> 0.43 long, anterior width 0.47, posterior width 0.28. Leg measurements: I missing, II 12.63 (3.07, 4.55, 3.91, 1.10), III 6.22 (2.09, 2.03, 1.45, 0.65), IV 10.53 (3.11, 3.53, 3.08, 0.81).</p><p><bold><italic>Habitus</italic> (Fig. <xref ref-type="fig" rid="F6">6A–D</xref>).</bold> Carapace nearly oval, basically yellowish white, with a narrow red midline extending from just behind the <abbrev xmlns:xlink="http://www.w3.org/1999/xlink" xlink:title="posterior median eyes" id="ABBRID0E2DBI" xlink:type="simple">PME</abbrev> almost to the black fovea; a faint dark spot present approximately at the midpoint of the midline; pars cephalica distinctly narrowed; cervical groove and radial grooves invisible; tegument smooth. <abbrev xmlns:xlink="http://www.w3.org/1999/xlink" xlink:title="anterior eye row" id="ABBRID0E6DBI" xlink:type="simple">AER</abbrev> distinctly recurved, PER nearly as wide as <abbrev xmlns:xlink="http://www.w3.org/1999/xlink" xlink:title="anterior eye row" id="ABBRID0EDEBI" xlink:type="simple">AER</abbrev>, almost straight in dorsal view. Sternum bright yellow, shield shaped; anterior margin nearly straight, posterior region strongly protruding between coxae III. Chelicerae colored as carapace, with reddish fangs. Labium and endites colored as carapace; labium nearly triangular, concave laterally; endites depressed posteriorly, slightly convergent anteriorly, with dense scopulae on inner margin. Legs uniformly colored as carapace. Abdomen elongate-oval; dorsum reddish brown, with a sword-shaped median band extending along its entire length, bordered with yellow lines and bearing a prominent large black spot anteriorly; laterally with two distinct yellow longitudinal lines, each line accompanied by approximately four small black spots; venter grayish, without distinct pattern; spinnerets yellow.</p><p><bold><italic>Palp</italic> (Figs <xref ref-type="fig" rid="F8">8A–D</xref>, <xref ref-type="fig" rid="F9">9A–E</xref>).</bold> Cymbium (<italic><abbrev xmlns:xlink="http://www.w3.org/1999/xlink" xlink:title="cymbium" id="ABBRID0EXEBI" xlink:type="simple">Cy</abbrev></italic>) navicular, ~2.2× longer than wide, dorsally with sparse, long setae (all detached in ethanol), basoretrolaterally with a thumb-like paracymbium (<italic><abbrev xmlns:xlink="http://www.w3.org/1999/xlink" xlink:title="paracymbium" id="ABBRID0E3EBI" xlink:type="simple">Pc</abbrev></italic>). <italic><abbrev xmlns:xlink="http://www.w3.org/1999/xlink" xlink:title="paracymbium" id="ABBRID0EBFBI" xlink:type="simple">Pc</abbrev></italic> moderately large, about 1/5 length of cymbium, apex blunt, slightly curved and pointing retrolatero-distally. Tegulum (<italic>T</italic>) disc-shaped, slightly wider than cymbium, with distinct sperm duct along anterior margin, proximally covered by broad subtegulum (<italic><abbrev xmlns:xlink="http://www.w3.org/1999/xlink" xlink:title="subtegulum" id="ABBRID0EIFBI" xlink:type="simple">St</abbrev></italic>). Tegular extension (<italic><abbrev xmlns:xlink="http://www.w3.org/1999/xlink" xlink:title="tegular extension" id="ABBRID0ENFBI" xlink:type="simple">TE</abbrev></italic>) laminar, extending dorsally, almost completely concealed by conductor (<italic>C</italic>) in ventral view. <italic><abbrev xmlns:xlink="http://www.w3.org/1999/xlink" xlink:title="subtegulum" id="ABBRID0EUFBI" xlink:type="simple">St</abbrev></italic> ~1/2 cymbium length, partly membranous, surface wrinkled and ribbed, with numerous diagonal ridges. Radix (<italic>R</italic>) leaf shaped, ~½ the width of the subtegulum length, distally with a triangular apophysis (<italic><abbrev xmlns:xlink="http://www.w3.org/1999/xlink" xlink:title="radix apophysis" id="ABBRID0E2FBI" xlink:type="simple">RA</abbrev></italic>). <italic><abbrev xmlns:xlink="http://www.w3.org/1999/xlink" xlink:title="radix apophysis" id="ABBRID0EAGBI" xlink:type="simple">RA</abbrev></italic> hyaline, nearly as long as radix, apex sharp and pointing distally. Median apophysis (<italic><abbrev xmlns:xlink="http://www.w3.org/1999/xlink" xlink:title="median apophysis" id="ABBRID0EFGBI" xlink:type="simple">MA</abbrev></italic>) heavily sclerotized, located prolaterally to tegulum, consisting of a broad base and a hook-shaped process (<italic><abbrev xmlns:xlink="http://www.w3.org/1999/xlink" xlink:title="hook-shaped process of MA" id="ABBRID0EKGBI" xlink:type="simple">HP</abbrev></italic>); base navicular, ~2/5 the width of the subtegulum in length; <italic><abbrev xmlns:xlink="http://www.w3.org/1999/xlink" xlink:title="hook-shaped process of MA" id="ABBRID0EPGBI" xlink:type="simple">HP</abbrev></italic> nearly as long as base, apex sharp, distinctly curved and pointing retrolaterally. Terminal apophysis (<italic><abbrev xmlns:xlink="http://www.w3.org/1999/xlink" xlink:title="terminal apophysis" id="ABBRID0EUGBI" xlink:type="simple">TA</abbrev></italic>) hidden behind tegulum, extending distally, apex surpassing the tegulum and bifurcating into two apophyses, forming a C-shape in anterior view; both terminal apophysis I (<italic><abbrev xmlns:xlink="http://www.w3.org/1999/xlink" xlink:title="terminal apophysis I" id="ABBRID0EZGBI" xlink:type="simple">TA I</abbrev></italic>) and terminal apophysis II (<italic><abbrev xmlns:xlink="http://www.w3.org/1999/xlink" xlink:title="terminal apophysis II" id="ABBRID0E5GBI" xlink:type="simple">TA II</abbrev></italic>) heavily sclerotized, with blunt apices pointing prolaterally; <italic><abbrev xmlns:xlink="http://www.w3.org/1999/xlink" xlink:title="terminal apophysis I" id="ABBRID0EDHBI" xlink:type="simple">TA I</abbrev></italic> relatively large, its length nearly equal to the width of the tegulum; <italic><abbrev xmlns:xlink="http://www.w3.org/1999/xlink" xlink:title="terminal apophysis II" id="ABBRID0EIHBI" xlink:type="simple">TA II</abbrev></italic> smaller and humble, ~½ the length of <italic>TAI</italic>. Terminal apophysis appendix (<italic>TAA</italic>) membranous, digitiform, accompanied by terminal apophysis, hidden behind tegulum, extending distally. <italic>C</italic> originating from dorsal-anterior portion of tegulum, proximally fused to weakly sclerotized <italic><abbrev xmlns:xlink="http://www.w3.org/1999/xlink" xlink:title="tegular extension" id="ABBRID0ETHBI" xlink:type="simple">TE</abbrev></italic>; tip distinctly curved, shaped like an ox horn, with a sharp apex pointing dorso-distally. Embolus (<italic><abbrev xmlns:xlink="http://www.w3.org/1999/xlink" xlink:title="embolus" id="ABBRID0EYHBI" xlink:type="simple">Em</abbrev></italic>) spine-shaped, nearly as long as the hook-shaped process of the median apophysis, originating centrally in anterior view, extending distally, surrounded by the <italic><abbrev xmlns:xlink="http://www.w3.org/1999/xlink" xlink:title="radix apophysis" id="ABBRID0E4HBI" xlink:type="simple">RA</abbrev></italic>, <italic><abbrev xmlns:xlink="http://www.w3.org/1999/xlink" xlink:title="median apophysis" id="ABBRID0ECIBI" xlink:type="simple">MA</abbrev></italic>, <italic><abbrev xmlns:xlink="http://www.w3.org/1999/xlink" xlink:title="terminal apophysis" id="ABBRID0EHIBI" xlink:type="simple">TA</abbrev></italic>, and <italic>C</italic>.</p><p><bold>Female (YHGY428).</bold> Total length 7.30. Carapace 2.83 long, 1.81 wide. Abdomen 4.96 long, 2.67 wide. Sternum 1.25 long and 0.84 wide. Labium 0.28 long and 0.49 wide. Endites 0.61 long and 0.43wide. Clypeus height 0.10. Both margins of chelicerae with four teeth. Eye sizes and interdistances: <abbrev xmlns:xlink="http://www.w3.org/1999/xlink" xlink:title="anterior median eyes" id="ABBRID0ERIBI" xlink:type="simple">AME</abbrev> 0.15, <abbrev xmlns:xlink="http://www.w3.org/1999/xlink" xlink:title="anterior lateral eyes" id="ABBRID0EVIBI" xlink:type="simple">ALE</abbrev> 0.13, <abbrev xmlns:xlink="http://www.w3.org/1999/xlink" xlink:title="posterior median eyes" id="ABBRID0EZIBI" xlink:type="simple">PME</abbrev> 0.13, <abbrev xmlns:xlink="http://www.w3.org/1999/xlink" xlink:title="posterior lateral eyes" id="ABBRID0E4IBI" xlink:type="simple">PLE</abbrev> 0.11, <abbrev xmlns:xlink="http://www.w3.org/1999/xlink" xlink:title="anterior median eyes" id="ABBRID0EBJBI" xlink:type="simple">AME</abbrev>–<abbrev xmlns:xlink="http://www.w3.org/1999/xlink" xlink:title="anterior median eyes" id="ABBRID0EFJBI" xlink:type="simple">AME</abbrev> 0.23, <abbrev xmlns:xlink="http://www.w3.org/1999/xlink" xlink:title="anterior lateral eyes" id="ABBRID0EJJBI" xlink:type="simple">ALE</abbrev>–<abbrev xmlns:xlink="http://www.w3.org/1999/xlink" xlink:title="anterior median eyes" id="ABBRID0ENJBI" xlink:type="simple">AME</abbrev> 0.19, <abbrev xmlns:xlink="http://www.w3.org/1999/xlink" xlink:title="posterior median eyes" id="ABBRID0ERJBI" xlink:type="simple">PME</abbrev>–<abbrev xmlns:xlink="http://www.w3.org/1999/xlink" xlink:title="posterior median eyes" id="ABBRID0EVJBI" xlink:type="simple">PME</abbrev> 0.02, <abbrev xmlns:xlink="http://www.w3.org/1999/xlink" xlink:title="posterior median eyes" id="ABBRID0EZJBI" xlink:type="simple">PME</abbrev>–<abbrev xmlns:xlink="http://www.w3.org/1999/xlink" xlink:title="posterior lateral eyes" id="ABBRID0E4JBI" xlink:type="simple">PLE</abbrev> 0.35. <abbrev xmlns:xlink="http://www.w3.org/1999/xlink" xlink:title="median ocular quadrangle" id="ABBRID0EBKBI" xlink:type="simple">MOQ</abbrev> 0.44 long, anterior width 0.48, posterior width 0.27. Leg measurements: I 14.53 (3.33, 5.36, 4.54, 1.30), II 13.15 (3.26, 4.89, 3.86, 1.14), III 6.96 (2.31, 2.27, 1.58, 0.80), IV 11.80 (3.28, 4.39, 3.14, 0.99).</p><p><bold><italic>Habitus</italic> (Fig. <xref ref-type="fig" rid="F7">7A–C</xref>, <xref ref-type="fig" rid="F10">10A</xref>).</bold> Similar to males, but the dorsum of the abdomen lacks the prominent anterior black spot.</p><fig id="F7" position="float" orientation="portrait"><object-id xmlns:xlink="http://www.w3.org/1999/xlink" content-type="doi" xlink:type="simple">10.3897/zookeys.1255.158340.figure7</object-id><object-id xmlns:xlink="http://www.w3.org/1999/xlink" content-type="arpha" xlink:type="simple">F336DED2-6E98-586A-BFC0-55C4F2DBB942</object-id><label>Figure 7.</label><caption><p><italic><tp:taxon-name><tp:taxon-name-part taxon-name-part-type="genus" reg="Lipocrea">Lipocrea</tp:taxon-name-part> <tp:taxon-name-part taxon-name-part-type="species" reg="guiyang">guiyang</tp:taxon-name-part></tp:taxon-name></italic> J. Zhang, Yu &amp; Mi, sp. nov., female paratypes, YHGY428 (A–C) and YHGY209 (D–F), habitus. A, D. Dorsal; B, E. Ventral; C, F. Lateral. Scale bars: 1 mm.</p></caption><graphic xmlns:xlink="http://www.w3.org/1999/xlink" xlink:href="zookeys-1255-207_article-158340__-g007.jpg" position="float" orientation="portrait" xlink:type="simple" id="oo_1435282.jpg"><uri content-type="original_file" xlink:type="simple">https://binary.pensoft.net/fig/1435282</uri></graphic></fig><fig id="F8" position="float" orientation="portrait"><object-id xmlns:xlink="http://www.w3.org/1999/xlink" content-type="doi" xlink:type="simple">10.3897/zookeys.1255.158340.figure8</object-id><object-id xmlns:xlink="http://www.w3.org/1999/xlink" content-type="arpha" xlink:type="simple">B7690F5E-CF70-55B8-B21B-ADC89E772DCE</object-id><label>Figure 8.</label><caption><p>Male palp of the holotype of <italic><tp:taxon-name><tp:taxon-name-part taxon-name-part-type="genus" reg="Lipocrea">Lipocrea</tp:taxon-name-part> <tp:taxon-name-part taxon-name-part-type="species" reg="guiyang">guiyang</tp:taxon-name-part></tp:taxon-name></italic> J. Zhang, Yu &amp; Mi, sp. nov. A. Dorsal; B. Ventral; C. Prolateral; D. Retrolateral. Abbreviations: C = conductor; <abbrev xmlns:xlink="http://www.w3.org/1999/xlink" xlink:title="cymbium" id="ABBRID0E6LBI" xlink:type="simple">Cy</abbrev> = cymbium; <abbrev xmlns:xlink="http://www.w3.org/1999/xlink" xlink:title="embolus" id="ABBRID0EDMBI" xlink:type="simple">Em</abbrev> = embolus; <abbrev xmlns:xlink="http://www.w3.org/1999/xlink" xlink:title="hook-shaped process of MA" id="ABBRID0EHMBI" xlink:type="simple">HP</abbrev> = hook-shaped process of <abbrev xmlns:xlink="http://www.w3.org/1999/xlink" xlink:title="median apophysis" id="ABBRID0ELMBI" xlink:type="simple">MA</abbrev>; <abbrev xmlns:xlink="http://www.w3.org/1999/xlink" xlink:title="median apophysis" id="ABBRID0EPMBI" xlink:type="simple">MA</abbrev> = median apophysis; <abbrev xmlns:xlink="http://www.w3.org/1999/xlink" xlink:title="paracymbium" id="ABBRID0ETMBI" xlink:type="simple">Pc</abbrev> = paracymbium; R = radix; <abbrev xmlns:xlink="http://www.w3.org/1999/xlink" xlink:title="radix apophysis" id="ABBRID0EXMBI" xlink:type="simple">RA</abbrev> = radix apophysis; <abbrev xmlns:xlink="http://www.w3.org/1999/xlink" xlink:title="subtegulum" id="ABBRID0E2MBI" xlink:type="simple">St</abbrev> = subtegulum; T = tegulum; <abbrev xmlns:xlink="http://www.w3.org/1999/xlink" xlink:title="terminal apophysis I" id="ABBRID0E6MBI" xlink:type="simple">TA I</abbrev> = terminal apophysis I; <abbrev xmlns:xlink="http://www.w3.org/1999/xlink" xlink:title="terminal apophysis II" id="ABBRID0EDNBI" xlink:type="simple">TA II</abbrev> = terminal apophysis II; <abbrev xmlns:xlink="http://www.w3.org/1999/xlink" xlink:title="terminal apophysis appendix" id="ABBRID0EHNBI" xlink:type="simple">TAA</abbrev> = terminal apophysis appendix; <abbrev xmlns:xlink="http://www.w3.org/1999/xlink" xlink:title="tegular extension" id="ABBRID0ELNBI" xlink:type="simple">TE</abbrev> = tegular extension. Scale bar: 0.2 mm.</p></caption><graphic xmlns:xlink="http://www.w3.org/1999/xlink" xlink:href="zookeys-1255-207_article-158340__-g008.jpg" position="float" orientation="portrait" xlink:type="simple" id="oo_1435283.jpg"><uri content-type="original_file" xlink:type="simple">https://binary.pensoft.net/fig/1435283</uri></graphic></fig><fig id="F9" position="float" orientation="portrait"><object-id xmlns:xlink="http://www.w3.org/1999/xlink" content-type="doi" xlink:type="simple">10.3897/zookeys.1255.158340.figure9</object-id><object-id xmlns:xlink="http://www.w3.org/1999/xlink" content-type="arpha" xlink:type="simple">E3D27A62-6525-5F18-82C9-599859DC739C</object-id><label>Figure 9.</label><caption><p>Male palpal bulb of the holotype of <italic><tp:taxon-name><tp:taxon-name-part taxon-name-part-type="genus" reg="Lipocrea">Lipocrea</tp:taxon-name-part> <tp:taxon-name-part taxon-name-part-type="species" reg="guiyang">guiyang</tp:taxon-name-part></tp:taxon-name></italic> J. Zhang, Yu &amp; Mi, sp. nov. A. Dorsal; B. Ventral; C. Prolateral; D. Retrolateral; E. Anterior. Abbreviations: C = conductor; <abbrev xmlns:xlink="http://www.w3.org/1999/xlink" xlink:title="embolus" id="ABBRID0EHOBI" xlink:type="simple">Em</abbrev> = embolus; <abbrev xmlns:xlink="http://www.w3.org/1999/xlink" xlink:title="hook-shaped process of MA" id="ABBRID0ELOBI" xlink:type="simple">HP</abbrev> = hook-shaped process of <abbrev xmlns:xlink="http://www.w3.org/1999/xlink" xlink:title="median apophysis" id="ABBRID0EPOBI" xlink:type="simple">MA</abbrev>; <abbrev xmlns:xlink="http://www.w3.org/1999/xlink" xlink:title="median apophysis" id="ABBRID0ETOBI" xlink:type="simple">MA</abbrev> = median apophysis; R = radix; <abbrev xmlns:xlink="http://www.w3.org/1999/xlink" xlink:title="radix apophysis" id="ABBRID0EXOBI" xlink:type="simple">RA</abbrev> = radix apophysis; <abbrev xmlns:xlink="http://www.w3.org/1999/xlink" xlink:title="subtegulum" id="ABBRID0E2OBI" xlink:type="simple">St</abbrev> = subtegulum; T = tegulum; <abbrev xmlns:xlink="http://www.w3.org/1999/xlink" xlink:title="terminal apophysis I" id="ABBRID0E6OBI" xlink:type="simple">TA I</abbrev> = terminal apophysis I; <abbrev xmlns:xlink="http://www.w3.org/1999/xlink" xlink:title="terminal apophysis II" id="ABBRID0EDPBI" xlink:type="simple">TA II</abbrev> = terminal apophysis II; <abbrev xmlns:xlink="http://www.w3.org/1999/xlink" xlink:title="terminal apophysis appendix" id="ABBRID0EHPBI" xlink:type="simple">TAA</abbrev> = terminal apophysis appendix; <abbrev xmlns:xlink="http://www.w3.org/1999/xlink" xlink:title="tegular extension" id="ABBRID0ELPBI" xlink:type="simple">TE</abbrev> = tegular extension. Scale bar: 0.2 mm.</p></caption><graphic xmlns:xlink="http://www.w3.org/1999/xlink" xlink:href="zookeys-1255-207_article-158340__-g009.jpg" position="float" orientation="portrait" xlink:type="simple" id="oo_1435284.jpg"><uri content-type="original_file" xlink:type="simple">https://binary.pensoft.net/fig/1435284</uri></graphic></fig><fig id="F10" position="float" orientation="portrait"><object-id xmlns:xlink="http://www.w3.org/1999/xlink" content-type="doi" xlink:type="simple">10.3897/zookeys.1255.158340.figure10</object-id><object-id xmlns:xlink="http://www.w3.org/1999/xlink" content-type="arpha" xlink:type="simple">22EC2F70-D7C0-5BA0-BA9B-1BF938504DF2</object-id><label>Figure 10.</label><caption><p>Frontal view of cephalothorax (A.) and macerated epigyne (B–F) of the paratype (YHGY428) of <italic><tp:taxon-name><tp:taxon-name-part taxon-name-part-type="genus" reg="Lipocrea">Lipocrea</tp:taxon-name-part> <tp:taxon-name-part taxon-name-part-type="species" reg="guiyang">guiyang</tp:taxon-name-part></tp:taxon-name></italic> J. Zhang, Yu &amp; Mi, sp. nov. A. Female; B. Lateral; C. Ventral (blue dashed line showing the lateral and posterior margins of the epigynal base); D. Dorsal; E. Ventro-posterior; F. Dorso-anterior. Abbreviations: <abbrev xmlns:xlink="http://www.w3.org/1999/xlink" xlink:title="copulatory duct" id="ABBRID0EHQBI" xlink:type="simple">CD</abbrev> = copulatory duct; <abbrev xmlns:xlink="http://www.w3.org/1999/xlink" xlink:title="copulatory opening" id="ABBRID0ELQBI" xlink:type="simple">CO</abbrev> = copulatory opening; <abbrev xmlns:xlink="http://www.w3.org/1999/xlink" xlink:title="fertilisation duct" id="ABBRID0EPQBI" xlink:type="simple">FD</abbrev> = fertilization duct; <abbrev xmlns:xlink="http://www.w3.org/1999/xlink" xlink:title="knob-like projection" id="ABBRID0ETQBI" xlink:type="simple">KP</abbrev> = knob-like projection; <abbrev xmlns:xlink="http://www.w3.org/1999/xlink" xlink:title="median septum" id="ABBRID0EXQBI" xlink:type="simple">MS</abbrev> = median septum; <abbrev xmlns:xlink="http://www.w3.org/1999/xlink" xlink:title="spermatheca" id="ABBRID0E2QBI" xlink:type="simple">Sp</abbrev> = spermatheca. Scale bars: 1 mm (A), 0.2 mm (B–F).</p></caption><graphic xmlns:xlink="http://www.w3.org/1999/xlink" xlink:href="zookeys-1255-207_article-158340__-g010.jpg" position="float" orientation="portrait" xlink:type="simple" id="oo_1435285.jpg"><uri content-type="original_file" xlink:type="simple">https://binary.pensoft.net/fig/1435285</uri></graphic></fig><fig id="F11" position="float" orientation="portrait"><object-id xmlns:xlink="http://www.w3.org/1999/xlink" content-type="doi" xlink:type="simple">10.3897/zookeys.1255.158340.figure11</object-id><object-id xmlns:xlink="http://www.w3.org/1999/xlink" content-type="arpha" xlink:type="simple">D1C87652-328D-57AB-8006-F477B0A57ED2</object-id><label>Figure 11.</label><caption><p>Epigyne of the paratype (YHGY209) of <italic><tp:taxon-name><tp:taxon-name-part taxon-name-part-type="genus" reg="Lipocrea">Lipocrea</tp:taxon-name-part> <tp:taxon-name-part taxon-name-part-type="species" reg="guiyang">guiyang</tp:taxon-name-part></tp:taxon-name></italic> J. Zhang, Yu &amp; Mi, sp. nov. A. Intact, ventral; B. Macerated, lateral; C. Macerated, ventral; D. Macerated, dorsal; E. Macerated, ventro-posterior; F. Macerated, dorso-anterior. Abbreviations: <abbrev xmlns:xlink="http://www.w3.org/1999/xlink" xlink:title="copulatory duct" id="ABBRID0EXRBI" xlink:type="simple">CD</abbrev> = copulatory duct; <abbrev xmlns:xlink="http://www.w3.org/1999/xlink" xlink:title="copulatory opening" id="ABBRID0E2RBI" xlink:type="simple">CO</abbrev> = copulatory opening; <abbrev xmlns:xlink="http://www.w3.org/1999/xlink" xlink:title="fertilisation duct" id="ABBRID0E6RBI" xlink:type="simple">FD</abbrev> = fertilization duct; <abbrev xmlns:xlink="http://www.w3.org/1999/xlink" xlink:title="knob-like projection" id="ABBRID0EDSBI" xlink:type="simple">KP</abbrev> = knob-like projection; <abbrev xmlns:xlink="http://www.w3.org/1999/xlink" xlink:title="median septum" id="ABBRID0EHSBI" xlink:type="simple">MS</abbrev> = median septum; <abbrev xmlns:xlink="http://www.w3.org/1999/xlink" xlink:title="spermatheca" id="ABBRID0ELSBI" xlink:type="simple">Sp</abbrev> = spermatheca. Scale bar: 0.2 mm.</p></caption><graphic xmlns:xlink="http://www.w3.org/1999/xlink" xlink:href="zookeys-1255-207_article-158340__-g011.jpg" position="float" orientation="portrait" xlink:type="simple" id="oo_1435286.jpg"><uri content-type="original_file" xlink:type="simple">https://binary.pensoft.net/fig/1435286</uri></graphic></fig><p><bold><italic>Genitalia</italic> (Fig. <xref ref-type="fig" rid="F10">10B–F</xref>).</bold> Epigyne strongly sclerotized with large postero-lateral lobes, distinctly wider than long, nearly trapeziform in ventral view and inverted triangular in lateral view. Knob-shaped projection (<italic>KP</italic>) represented by a small, partly membranous tubercle, located at anterior portion of epigynal plate. Copulatory openings (<italic><abbrev xmlns:xlink="http://www.w3.org/1999/xlink" xlink:title="copulatory opening" id="ABBRID0ECTBI" xlink:type="simple">CO</abbrev></italic>) large, located on the comma-shaped window (or pockets with chitinous posterior margins) is at the postero-lateral portion of the epigynal plate, separated by indistinct median septum (<italic>MS</italic>). Copulatory ducts (<italic><abbrev xmlns:xlink="http://www.w3.org/1999/xlink" xlink:title="copulatory duct" id="ABBRID0EJTBI" xlink:type="simple">CD</abbrev></italic>) short, diverging and ascending obliquely, forming V-shaped course in dorsal view, finally entering anteriorly located spermathecae. Spermathecae (<italic><abbrev xmlns:xlink="http://www.w3.org/1999/xlink" xlink:title="spermatheca" id="ABBRID0EOTBI" xlink:type="simple">Sp</abbrev></italic>) oval, ~1.2× longer than wide, relatively large, ~2/3 of epigyne length; two spermathecae close together, separated by ~2/3 of their width. Fertilization ducts (<italic><abbrev xmlns:xlink="http://www.w3.org/1999/xlink" xlink:title="fertilisation duct" id="ABBRID0ETTBI" xlink:type="simple">FD</abbrev></italic>) membranous, relatively long, ~2/3 of spermathecae length, located on dorsal-basal surface of spermathecae.</p></tp:treatment-sec><tp:treatment-sec sec-type="distribution" id="SECID0EXTBI"><title>Distribution.</title><p>Known only from the type locality (Fig. <xref ref-type="fig" rid="F1">1</xref>).</p></tp:treatment-sec><tp:treatment-sec sec-type="etymology" id="SECID0EBUBI"><title>Etymology.</title><p>The specific epithet is derived from the name of the type locality; noun in apposition.</p></tp:treatment-sec><tp:treatment-sec sec-type="comments" id="SECID0EGUBI"><title>Comments.</title><p>In spite of the stable morphology of the male palp and the consistent coloration of the male habitus, considerable morphological variation is observed among female individuals, primarily related to epigynal structures. These variations involve features such as the presence or absence of a knob-shaped projection (<italic>KP</italic>), the shape of the copulatory openings (<italic><abbrev xmlns:xlink="http://www.w3.org/1999/xlink" xlink:title="copulatory opening" id="ABBRID0EPUBI" xlink:type="simple">CO</abbrev></italic>), and whether the median septum (<italic>MS</italic>) is distinct or indistinct. For example, in some females (e.g., YHGY428, as in Fig. <xref ref-type="fig" rid="F10">10B, C, E</xref>), the <italic>KP</italic> is distinct, the <italic><abbrev xmlns:xlink="http://www.w3.org/1999/xlink" xlink:title="copulatory opening" id="ABBRID0E3UBI" xlink:type="simple">CO</abbrev></italic> is situated on a comma-shaped window (or within pockets with chitinous posterior margins), and the <italic>MS</italic> is indistinct. In contrast, in other individuals (e.g., YHGY209, as in Fig. <xref ref-type="fig" rid="F11">11A–C, E</xref>), the <italic>KP</italic> is broken off, the <italic><abbrev xmlns:xlink="http://www.w3.org/1999/xlink" xlink:title="copulatory opening" id="ABBRID0EJVBI" xlink:type="simple">CO</abbrev></italic> is positioned on a nearly circular window (or within pockets bordered anteriorly, internally, and posteriorly), and the <italic>MS</italic> is distinct. In addition, some variation related to the abdominal pattern is also observed: the dorsum of the abdomen bears a median band extending along its entire length in some individuals (e.g., YHGY428), whereas in others (e.g., YHGY209), the median band is restricted to the posterior quarter of the dorsum (cf. Fig. <xref ref-type="fig" rid="F7">7A</xref> and Fig. <xref ref-type="fig" rid="F7">7D</xref>). However, the morphological variation was determined to be intraspecific variation based on the molecular species delimitation analysis.</p></tp:treatment-sec><tp:treatment-sec><!--Section generated to contain objects referenced in tp:taxon-treatment.--><fig id="F1" position="float" orientation="portrait"><object-id xmlns:xlink="http://www.w3.org/1999/xlink" content-type="doi" xlink:type="simple">10.3897/zookeys.1255.158340.figure1</object-id><object-id xmlns:xlink="http://www.w3.org/1999/xlink" content-type="arpha" xlink:type="simple">CE3764F1-1FF4-5AF5-A9FE-46DD11E2369F</object-id><label>Figure 1.</label><caption><p>Locality of Guiyang City (A) and distribution records of <italic><tp:taxon-name><tp:taxon-name-part taxon-name-part-type="genus" reg="Lipocrea">Lipocrea</tp:taxon-name-part></tp:taxon-name></italic> species in Guiyang (B).</p></caption><graphic xmlns:xlink="http://www.w3.org/1999/xlink" xlink:href="zookeys-1255-207_article-158340__-g001.jpg" position="float" orientation="portrait" xlink:type="simple" id="oo_1435276.jpg"><uri content-type="original_file" xlink:type="simple">https://binary.pensoft.net/fig/1435276</uri></graphic></fig><fig id="F2" position="float" orientation="portrait"><object-id xmlns:xlink="http://www.w3.org/1999/xlink" content-type="doi" xlink:type="simple">10.3897/zookeys.1255.158340.figure2</object-id><object-id xmlns:xlink="http://www.w3.org/1999/xlink" content-type="arpha" xlink:type="simple">2D752ED4-0C0A-537A-A898-F0DE3A22AD5C</object-id><label>Figure 2.</label><caption><p>Living specimens of <italic><tp:taxon-name><tp:taxon-name-part taxon-name-part-type="genus" reg="Lipocrea">Lipocrea</tp:taxon-name-part> <tp:taxon-name-part taxon-name-part-type="species" reg="guiyang">guiyang</tp:taxon-name-part></tp:taxon-name></italic> J. Zhang, Yu &amp; Mi, sp. nov. A. Male; B. Female. Photographs by Q Lu (Shenzhen).</p></caption><graphic xmlns:xlink="http://www.w3.org/1999/xlink" xlink:href="zookeys-1255-207_article-158340__-g002.jpg" position="float" orientation="portrait" xlink:type="simple" id="oo_1435277.jpg"><uri content-type="original_file" xlink:type="simple">https://binary.pensoft.net/fig/1435277</uri></graphic></fig><fig id="F6" position="float" orientation="portrait"><object-id xmlns:xlink="http://www.w3.org/1999/xlink" content-type="doi" xlink:type="simple">10.3897/zookeys.1255.158340.figure6</object-id><object-id xmlns:xlink="http://www.w3.org/1999/xlink" content-type="arpha" xlink:type="simple">09128434-004E-505C-924D-264FAB7CF829</object-id><label>Figure 6.</label><caption><p><italic><tp:taxon-name><tp:taxon-name-part taxon-name-part-type="genus" reg="Lipocrea">Lipocrea</tp:taxon-name-part> <tp:taxon-name-part taxon-name-part-type="species" reg="guiyang">guiyang</tp:taxon-name-part></tp:taxon-name></italic> J. Zhang, Yu &amp; Mi, sp. nov., male holotype (YHGY208), habitus (A–C) and frontal view of cephalothorax (D). A. Dorsal; B. Ventral; C. Lateral; D. Male. Scale bars: 1 mm (A–C).</p></caption><graphic xmlns:xlink="http://www.w3.org/1999/xlink" xlink:href="zookeys-1255-207_article-158340__-g006.jpg" position="float" orientation="portrait" xlink:type="simple" id="oo_1435281.jpg"><uri content-type="original_file" xlink:type="simple">https://binary.pensoft.net/fig/1435281</uri></graphic></fig><fig id="F13" position="float" orientation="portrait"><object-id xmlns:xlink="http://www.w3.org/1999/xlink" content-type="doi" xlink:type="simple">10.3897/zookeys.1255.158340.figure13</object-id><object-id xmlns:xlink="http://www.w3.org/1999/xlink" content-type="arpha" xlink:type="simple">2F54A747-325F-508C-A4C2-3154BF8A60E3</object-id><label>Figure 13.</label><caption><p>Male palp of <italic><tp:taxon-name><tp:taxon-name-part taxon-name-part-type="genus" reg="Lipocrea">Lipocrea</tp:taxon-name-part> <tp:taxon-name-part taxon-name-part-type="species" reg="fusiformis">fusiformis</tp:taxon-name-part></tp:taxon-name></italic> (Thorell, 1877). A. Dorsal; B. Ventral; C. Prolateral; D. Retrolateral. Abbreviations: C = conductor; <abbrev xmlns:xlink="http://www.w3.org/1999/xlink" xlink:title="cymbium" id="ABBRID0EO5BI" xlink:type="simple">Cy</abbrev> = cymbium; <abbrev xmlns:xlink="http://www.w3.org/1999/xlink" xlink:title="embolus" id="ABBRID0ES5BI" xlink:type="simple">Em</abbrev> = embolus; <abbrev xmlns:xlink="http://www.w3.org/1999/xlink" xlink:title="hook-shaped process of MA" id="ABBRID0EW5BI" xlink:type="simple">HP</abbrev> = hook-shaped process of <abbrev xmlns:xlink="http://www.w3.org/1999/xlink" xlink:title="median apophysis" id="ABBRID0E15BI" xlink:type="simple">MA</abbrev>; <abbrev xmlns:xlink="http://www.w3.org/1999/xlink" xlink:title="median apophysis" id="ABBRID0E55BI" xlink:type="simple">MA</abbrev> = median apophysis; <abbrev xmlns:xlink="http://www.w3.org/1999/xlink" xlink:title="paracymbium" id="ABBRID0EC6BI" xlink:type="simple">Pc</abbrev> = paracymbium; R = radix; <abbrev xmlns:xlink="http://www.w3.org/1999/xlink" xlink:title="radix apophysis" id="ABBRID0EG6BI" xlink:type="simple">RA</abbrev> = radix apophysis; <abbrev xmlns:xlink="http://www.w3.org/1999/xlink" xlink:title="subtegulum" id="ABBRID0EK6BI" xlink:type="simple">St</abbrev> = subtegulum; T = tegulum; <abbrev xmlns:xlink="http://www.w3.org/1999/xlink" xlink:title="terminal apophysis" id="ABBRID0EO6BI" xlink:type="simple">TA</abbrev> = terminal apophysis; <abbrev xmlns:xlink="http://www.w3.org/1999/xlink" xlink:title="terminal apophysis appendix" id="ABBRID0ES6BI" xlink:type="simple">TAA</abbrev> = terminal apophysis appendix; <abbrev xmlns:xlink="http://www.w3.org/1999/xlink" xlink:title="tegular extension" id="ABBRID0EW6BI" xlink:type="simple">TE</abbrev> = tegular extension. Scale bar: 0.2 mm.</p></caption><graphic xmlns:xlink="http://www.w3.org/1999/xlink" xlink:href="zookeys-1255-207_article-158340__-g013.jpg" position="float" orientation="portrait" xlink:type="simple" id="oo_1435288.jpg"><uri content-type="original_file" xlink:type="simple">https://binary.pensoft.net/fig/1435288</uri></graphic></fig><fig id="F14" position="float" orientation="portrait"><object-id xmlns:xlink="http://www.w3.org/1999/xlink" content-type="doi" xlink:type="simple">10.3897/zookeys.1255.158340.figure14</object-id><object-id xmlns:xlink="http://www.w3.org/1999/xlink" content-type="arpha" xlink:type="simple">CA1F2434-3809-59DE-9AB5-95007FF81DDA</object-id><label>Figure 14</label><caption><p>Macerated epigynes of females of <italic><tp:taxon-name><tp:taxon-name-part taxon-name-part-type="genus" reg="Lipocrea">Lipocrea</tp:taxon-name-part> <tp:taxon-name-part taxon-name-part-type="species" reg="fusiformis">fusiformis</tp:taxon-name-part></tp:taxon-name></italic> (Thorell, 1877), YHGY432 (A–C) and YHGY507 (D–F). A. Ventral, with scape; B. Lateral, with scape; C. Ventro-posterior, with scape; D. Ventral, without scape (blue dashed line showing the lateral and posterior margins of the epigynal base); E. Dorsal, without scape; F. Ventro-posterior, without scape. Abbreviations: <abbrev xmlns:xlink="http://www.w3.org/1999/xlink" xlink:title="copulatory duct" id="ABBRID0ESACI" xlink:type="simple">CD</abbrev> = copulatory duct; <abbrev xmlns:xlink="http://www.w3.org/1999/xlink" xlink:title="copulatory opening" id="ABBRID0EWACI" xlink:type="simple">CO</abbrev> = copulatory opening; <abbrev xmlns:xlink="http://www.w3.org/1999/xlink" xlink:title="fertilisation duct" id="ABBRID0E1ACI" xlink:type="simple">FD</abbrev> = fertilization duct; <abbrev xmlns:xlink="http://www.w3.org/1999/xlink" xlink:title="median septum" id="ABBRID0E5ACI" xlink:type="simple">MS</abbrev> = median septum; <abbrev xmlns:xlink="http://www.w3.org/1999/xlink" xlink:title="scape" id="ABBRID0ECBCI" xlink:type="simple">Sc</abbrev> = scape; <abbrev xmlns:xlink="http://www.w3.org/1999/xlink" xlink:title="spermatheca" id="ABBRID0EGBCI" xlink:type="simple">Sp</abbrev> = spermatheca. Scale bars: 0.2 mm (A, B, D–F).</p></caption><graphic xmlns:xlink="http://www.w3.org/1999/xlink" xlink:href="zookeys-1255-207_article-158340__-g014.jpg" position="float" orientation="portrait" xlink:type="simple" id="oo_1435289.jpg"><uri content-type="original_file" xlink:type="simple">https://binary.pensoft.net/fig/1435289</uri></graphic></fig></tp:treatment-sec><ref-list><ref id="B44"><mixed-citation xmlns:xlink="http://www.w3.org/1999/xlink" xlink:type="simple"><person-group><name name-style="western"><surname>Tanikawa</surname><given-names>A</given-names></name><name name-style="western"><surname>Into</surname><given-names>T</given-names></name><name name-style="western"><surname>Petcharad</surname><given-names>B</given-names></name></person-group> (<year>2023</year>) <article-title>A new species of <italic><tp:taxon-name><tp:taxon-name-part taxon-name-part-type="genus">Larinia</tp:taxon-name-part></tp:taxon-name></italic> (<tp:taxon-name><tp:taxon-name-part taxon-name-part-type="order">Araneae</tp:taxon-name-part></tp:taxon-name>: <tp:taxon-name><tp:taxon-name-part taxon-name-part-type="family">Araneidae</tp:taxon-name-part></tp:taxon-name>) discovered in rice fields in Thailand.</article-title><source>Acta Arachnologica</source><volume>72</volume>(<issue>1</issue>): <fpage>55</fpage>–<lpage>58</lpage>. <ext-link xlink:href="10.2476/asjaa.72.55" ext-link-type="doi" xlink:type="simple">https://doi.org/10.2476/asjaa.72.55</ext-link></mixed-citation></ref><ref id="B24"><mixed-citation xmlns:xlink="http://www.w3.org/1999/xlink" xlink:type="simple"><person-group><name name-style="western"><surname>Levy</surname><given-names>G</given-names></name></person-group> (<year>1986</year>) <article-title>Spiders of the genera <italic><tp:taxon-name><tp:taxon-name-part taxon-name-part-type="genus">Siwa</tp:taxon-name-part></tp:taxon-name></italic>, <italic><tp:taxon-name><tp:taxon-name-part taxon-name-part-type="genus">Larinia</tp:taxon-name-part></tp:taxon-name></italic>, <italic><tp:taxon-name><tp:taxon-name-part taxon-name-part-type="genus">Lipocrea</tp:taxon-name-part></tp:taxon-name></italic> and <italic><tp:taxon-name><tp:taxon-name-part taxon-name-part-type="genus">Drexelia</tp:taxon-name-part></tp:taxon-name></italic> (<tp:taxon-name><tp:taxon-name-part taxon-name-part-type="order">Araneae</tp:taxon-name-part></tp:taxon-name>: <tp:taxon-name><tp:taxon-name-part taxon-name-part-type="family">Araneidae</tp:taxon-name-part></tp:taxon-name>) from Israel.</article-title><source>Bulletin – British Arachnological Society</source><volume>7</volume>: <fpage>1</fpage>–<lpage>10</lpage>.</mixed-citation></ref><ref id="B42"><mixed-citation xmlns:xlink="http://www.w3.org/1999/xlink" xlink:type="simple"><person-group><name name-style="western"><surname>Tanikawa</surname><given-names>A</given-names></name></person-group> (<year>2009</year>) <source><tp:taxon-name><tp:taxon-name-part taxon-name-part-type="family">Hersiliidae</tp:taxon-name-part></tp:taxon-name>. <tp:taxon-name><tp:taxon-name-part taxon-name-part-type="family">Nephilidae</tp:taxon-name-part></tp:taxon-name>, <tp:taxon-name><tp:taxon-name-part taxon-name-part-type="family">Tetragnathidae</tp:taxon-name-part></tp:taxon-name>, <tp:taxon-name><tp:taxon-name-part taxon-name-part-type="family">Araneidae</tp:taxon-name-part></tp:taxon-name>. In: Ono H (Ed.) The Spiders of Japan with Keys to the Families and Genera and Illustrations of the Species.</source><publisher-name>Tokai University Press</publisher-name>, <publisher-loc>Kanagawa</publisher-loc>, <size units="page">149 pp</size>. [403–463.]</mixed-citation></ref><ref id="B15"><mixed-citation xmlns:xlink="http://www.w3.org/1999/xlink" xlink:type="simple"><person-group><name name-style="western"><surname>Grasshoff</surname><given-names>M</given-names></name></person-group> (<year>1970</year>) Die Tribus <tp:taxon-name><tp:taxon-name-part taxon-name-part-type="tribe">Mangorini</tp:taxon-name-part></tp:taxon-name>. I. Die Gattungen Eustala, <italic><tp:taxon-name><tp:taxon-name-part taxon-name-part-type="genus">Larinia</tp:taxon-name-part></tp:taxon-name></italic> s. str., <italic><tp:taxon-name><tp:taxon-name-part taxon-name-part-type="genus">Larinopa</tp:taxon-name-part></tp:taxon-name></italic> n. gen. (<tp:taxon-name><tp:taxon-name-part taxon-name-part-type="class">Arachnida</tp:taxon-name-part></tp:taxon-name>: <tp:taxon-name><tp:taxon-name-part taxon-name-part-type="order">Araneae</tp:taxon-name-part></tp:taxon-name>: <tp:taxon-name><tp:taxon-name-part taxon-name-part-type="family">Araneidae</tp:taxon-name-part></tp:taxon-name>-<tp:taxon-name><tp:taxon-name-part taxon-name-part-type="subfamily">Araneinae</tp:taxon-name-part></tp:taxon-name>). Senckenbergiana Biologica 51(3/4): 209–234.</mixed-citation></ref></ref-list></tp:taxon-treatment>
