# Supplementary material for: ﻿A survey of the spider genus Lipocrea Thorell, 1878 (Araneae, Araneidae) from Guiyang City, Southwest China: An integrated morphological and molecular approach
Source: Zookeys. 2025 Oct 10;1255:207–37. doi: 10.3897/zookeys.1255.158340 (PMC12534792; doi:10.3897/zookeys.1255.158340)
Supplement: XML Treatment for Lipocrea fusiformis [file zookeys.1255.158340-treatment3.xml]

<!DOCTYPE tp:taxon-treatment
  PUBLIC "-//TaxonX//DTD Taxonomic Treatment Publishing DTD v0 20100105//EN" "tax-treatment-NSO.dtd">
<tp:taxon-treatment xmlns:tp="http://www.plazi.org/taxpub"><tp:treatment-meta><kwd-group><label>Taxon classification</label><kwd>
                <named-content content-type="kingdom">Animalia</named-content>
              </kwd><kwd>
                <named-content content-type="order">Araneae</named-content>
              </kwd><kwd>
                <named-content content-type="family">Araneidae</named-content>
              </kwd></kwd-group><mixed-citation publication-type="journal"><person-group><name><surname>Zhang</surname><given-names>Jianshuang</given-names></name><name><surname>Zhang</surname><given-names>Chengwen</given-names></name><name><surname>Xing</surname><given-names>Yuanqian</given-names></name><name><surname>Yu</surname><given-names>Hao</given-names></name><name><surname>Mi</surname><given-names>Xiaoqi</given-names></name></person-group><article-title>﻿A survey of the spider genus <italic><tp:taxon-name><tp:taxon-name-part taxon-name-part-type="genus" reg="Lipocrea">Lipocrea</tp:taxon-name-part></tp:taxon-name></italic> Thorell, 1878 (<tp:taxon-name><tp:taxon-name-part taxon-name-part-type="order">Araneae</tp:taxon-name-part></tp:taxon-name>, <tp:taxon-name><tp:taxon-name-part taxon-name-part-type="family">Araneidae</tp:taxon-name-part></tp:taxon-name>) from Guiyang City, Southwest China: An integrated morphological and molecular approach</article-title><source>Zookeys</source><day>10</day><month>10</month><year>2025</year><volume>1255</volume><fpage>207</fpage><lpage>237</lpage><pub-id pub-id-type="doi">10.3897/zookeys.1255.158340</pub-id></mixed-citation></tp:treatment-meta><tp:nomenclature><label>﻿</label><tp:taxon-name><object-id xmlns:xlink="http://www.w3.org/1999/xlink" content-type="arpha" xlink:type="simple">79C3FD6A-E5F2-5664-B148-B1F22769C556</object-id>
              <tp:taxon-name-part taxon-name-part-type="genus" reg="Lipocrea">Lipocrea</tp:taxon-name-part>
              <tp:taxon-name-part taxon-name-part-type="species" reg="fusiformis">fusiformis</tp:taxon-name-part>
            </tp:taxon-name><tp:taxon-authority>(Thorell, 1877)</tp:taxon-authority><xref ref-type="fig" rid="F1">Figs 1</xref><xref ref-type="fig" rid="F3">, 3</xref><xref ref-type="fig" rid="F12">, 12</xref><xref ref-type="fig" rid="F13">, 13</xref><xref ref-type="fig" rid="F14">, 14</xref><tp:nomenclature-citation-list><tp:nomenclature-citation><tp:taxon-name><tp:taxon-name-part taxon-name-part-type="genus" reg="Meta">Meta</tp:taxon-name-part> <tp:taxon-name-part taxon-name-part-type="species" reg="fusiformis">fusiformis</tp:taxon-name-part></tp:taxon-name><comment> Thorell, 1877: 431 (♀). </comment></tp:nomenclature-citation><tp:nomenclature-citation><tp:taxon-name>
                  <tp:taxon-name-part taxon-name-part-type="genus" reg="Lipocrea">Lipocrea</tp:taxon-name-part> <tp:taxon-name-part taxon-name-part-type="species" reg="fusiformis">fusiformis</tp:taxon-name-part></tp:taxon-name><comment>: <xref ref-type="bibr" rid="B46">Thorell 1878</xref>: 6.</comment></tp:nomenclature-citation><tp:nomenclature-citation><tp:taxon-name>
                  <tp:taxon-name-part taxon-name-part-type="genus" reg="Larinia">Larinia</tp:taxon-name-part> <tp:taxon-name-part taxon-name-part-type="species" reg="quadrinotata">quadrinotata</tp:taxon-name-part></tp:taxon-name><comment>Simon, 1889: 340 (juv.); Simon 1909: 105 (♀).</comment></tp:nomenclature-citation><tp:nomenclature-citation><tp:taxon-name>
                  <tp:taxon-name-part taxon-name-part-type="genus" reg="Larinia">Larinia</tp:taxon-name-part> <tp:taxon-name-part taxon-name-part-type="species" reg="lutescens">lutescens</tp:taxon-name-part></tp:taxon-name><comment>Thorell, 1898: 342 (♂♀).</comment></tp:nomenclature-citation><tp:nomenclature-citation><tp:taxon-name>
                  <tp:taxon-name-part taxon-name-part-type="genus" reg="Larinopa">Larinopa</tp:taxon-name-part> <tp:taxon-name-part taxon-name-part-type="species" reg="fusiformis">fusiformis</tp:taxon-name-part></tp:taxon-name><comment>: <xref ref-type="bibr" rid="B15">Grasshoff 1970</xref>: 231, figs 15a, b, 16a–e (♂♀, transfer from <tp:taxon-name><tp:taxon-name-part taxon-name-part-type="genus" reg="Larinia">Larinia</tp:taxon-name-part></tp:taxon-name>, synonym of <tp:taxon-name><tp:taxon-name-part taxon-name-part-type="genus" reg="Larinia">Larinia</tp:taxon-name-part> <tp:taxon-name-part taxon-name-part-type="species" reg="lutescens">lutescens</tp:taxon-name-part></tp:taxon-name> and <tp:taxon-name><tp:taxon-name-part taxon-name-part-type="genus" reg="Larinia">L.</tp:taxon-name-part> <tp:taxon-name-part taxon-name-part-type="species" reg="quadrinotata">quadrinotata</tp:taxon-name-part></tp:taxon-name>); <xref ref-type="bibr" rid="B40">Tanikawa 1989</xref>: 35, figs 8–14 (♂♀); <xref ref-type="bibr" rid="B6">Chang and Tso 2004</xref>: 28, figs 5–8 (♂♀); <xref ref-type="bibr" rid="B44">Tanikawa et al. 2023</xref>: 56, figs 15–18.</comment></tp:nomenclature-citation></tp:nomenclature-citation-list></tp:nomenclature><tp:treatment-sec sec-type="notes" id="SECID0E41BI"><title>Note.</title><p>For full list of taxonomic references, see <xref ref-type="bibr" rid="B50">WSC (2025)</xref>.</p></tp:treatment-sec><tp:treatment-sec sec-type="material" id="SECID0EH2BI"><title>Material examined.</title><p>• 1♂, 3♀ (YHGY432, YHGY495, YHGY507, YHGY508), China: Guizhou Prov.: Guiyang City, Huaxi District, University Town, <named-content xmlns:xlink="http://www.w3.org/1999/xlink" content-type="dwc:verbatimCoordinates" xlink:type="simple"><named-content content-type="geo-json" specific-use="{&#34;type&#34;:&#34;Point&#34;,&#34;coordinates&#34;:[106.650000,26.380000]}" id="NCID0EQ2BI" xlink:type="simple">26.38°N, 106.65°E</named-content></named-content>, c. 1173 m, by beating, 7 VII 2022, Q. Jiang &amp; Q. Du leg; • 1♂, 1♀ (YHGY431, YHGY433), Guiyang City, Huaxi District, Dangwu Town, <named-content xmlns:xlink="http://www.w3.org/1999/xlink" content-type="dwc:verbatimCoordinates" xlink:type="simple"><named-content content-type="geo-json" specific-use="{&#34;type&#34;:&#34;Point&#34;,&#34;coordinates&#34;:[106.600000,26.380000]}" id="NCID0EY2BI" xlink:type="simple">26.38°N, 106.60°E</named-content></named-content>, c. 1138 m, by hand, 19 V 2022, H. Yu &amp; Q. Lu leg; Guiyang City, Kaiyang Co., Nanjiang Grand Canyon, <named-content xmlns:xlink="http://www.w3.org/1999/xlink" content-type="dwc:verbatimCoordinates" xlink:type="simple"><named-content content-type="geo-json" specific-use="{&#34;type&#34;:&#34;Point&#34;,&#34;coordinates&#34;:[106.970000,26.940000]}" id="NCID0EA3BI" xlink:type="simple">26.94°N, 106.97°E</named-content></named-content>, c. 861 m, by hand, 7 VI 2022, H. Yu &amp; Q. Lu leg.</p></tp:treatment-sec><tp:treatment-sec sec-type="diagnosis" id="SECID0EF3BI"><title>Diagnosis and description.</title><p>See <xref ref-type="bibr" rid="B40">Tanikawa (1989)</xref>. Living specimens as in Fig. <xref ref-type="fig" rid="F3">3A–C</xref>, male habitus as in Fig. <xref ref-type="fig" rid="F12">12A–C</xref>, male palp as in Fig. <xref ref-type="fig" rid="F13">13A–D</xref>, female habitus as in Fig. <xref ref-type="fig" rid="F12">12D–F</xref>, genitalia as in Fig. <xref ref-type="fig" rid="F14">14A–F</xref>.</p><fig id="F12" position="float" orientation="portrait"><object-id xmlns:xlink="http://www.w3.org/1999/xlink" content-type="doi" xlink:type="simple">10.3897/zookeys.1255.158340.figure12</object-id><object-id xmlns:xlink="http://www.w3.org/1999/xlink" content-type="arpha" xlink:type="simple">046E593D-4C3E-5D21-816A-E6784A731BF1</object-id><label>Figure 12.</label><caption><p><italic><tp:taxon-name><tp:taxon-name-part taxon-name-part-type="genus" reg="Lipocrea">Lipocrea</tp:taxon-name-part> <tp:taxon-name-part taxon-name-part-type="species" reg="fusiformis">fusiformis</tp:taxon-name-part></tp:taxon-name></italic> (Thorell, 1877), male (YHGY431, A–C) and female (YHGY432, D–F), habitus. A, D. Dorsal; B, E. Ventral; C, F. Lateral. Scale bars: 1 mm (A–C), 2 mm (D–F).</p></caption><graphic xmlns:xlink="http://www.w3.org/1999/xlink" xlink:href="zookeys-1255-207_article-158340__-g012.jpg" position="float" orientation="portrait" xlink:type="simple" id="oo_1435287.jpg"><uri content-type="original_file" xlink:type="simple">https://binary.pensoft.net/fig/1435287</uri></graphic></fig><fig id="F13" position="float" orientation="portrait"><object-id xmlns:xlink="http://www.w3.org/1999/xlink" content-type="doi" xlink:type="simple">10.3897/zookeys.1255.158340.figure13</object-id><object-id xmlns:xlink="http://www.w3.org/1999/xlink" content-type="arpha" xlink:type="simple">2F54A747-325F-508C-A4C2-3154BF8A60E3</object-id><label>Figure 13.</label><caption><p>Male palp of <italic><tp:taxon-name><tp:taxon-name-part taxon-name-part-type="genus" reg="Lipocrea">Lipocrea</tp:taxon-name-part> <tp:taxon-name-part taxon-name-part-type="species" reg="fusiformis">fusiformis</tp:taxon-name-part></tp:taxon-name></italic> (Thorell, 1877). A. Dorsal; B. Ventral; C. Prolateral; D. Retrolateral. Abbreviations: C = conductor; <abbrev xmlns:xlink="http://www.w3.org/1999/xlink" xlink:title="cymbium" id="ABBRID0EO5BI" xlink:type="simple">Cy</abbrev> = cymbium; <abbrev xmlns:xlink="http://www.w3.org/1999/xlink" xlink:title="embolus" id="ABBRID0ES5BI" xlink:type="simple">Em</abbrev> = embolus; <abbrev xmlns:xlink="http://www.w3.org/1999/xlink" xlink:title="hook-shaped process of MA" id="ABBRID0EW5BI" xlink:type="simple">HP</abbrev> = hook-shaped process of <abbrev xmlns:xlink="http://www.w3.org/1999/xlink" xlink:title="median apophysis" id="ABBRID0E15BI" xlink:type="simple">MA</abbrev>; <abbrev xmlns:xlink="http://www.w3.org/1999/xlink" xlink:title="median apophysis" id="ABBRID0E55BI" xlink:type="simple">MA</abbrev> = median apophysis; <abbrev xmlns:xlink="http://www.w3.org/1999/xlink" xlink:title="paracymbium" id="ABBRID0EC6BI" xlink:type="simple">Pc</abbrev> = paracymbium; R = radix; <abbrev xmlns:xlink="http://www.w3.org/1999/xlink" xlink:title="radix apophysis" id="ABBRID0EG6BI" xlink:type="simple">RA</abbrev> = radix apophysis; <abbrev xmlns:xlink="http://www.w3.org/1999/xlink" xlink:title="subtegulum" id="ABBRID0EK6BI" xlink:type="simple">St</abbrev> = subtegulum; T = tegulum; <abbrev xmlns:xlink="http://www.w3.org/1999/xlink" xlink:title="terminal apophysis" id="ABBRID0EO6BI" xlink:type="simple">TA</abbrev> = terminal apophysis; <abbrev xmlns:xlink="http://www.w3.org/1999/xlink" xlink:title="terminal apophysis appendix" id="ABBRID0ES6BI" xlink:type="simple">TAA</abbrev> = terminal apophysis appendix; <abbrev xmlns:xlink="http://www.w3.org/1999/xlink" xlink:title="tegular extension" id="ABBRID0EW6BI" xlink:type="simple">TE</abbrev> = tegular extension. Scale bar: 0.2 mm.</p></caption><graphic xmlns:xlink="http://www.w3.org/1999/xlink" xlink:href="zookeys-1255-207_article-158340__-g013.jpg" position="float" orientation="portrait" xlink:type="simple" id="oo_1435288.jpg"><uri content-type="original_file" xlink:type="simple">https://binary.pensoft.net/fig/1435288</uri></graphic></fig><fig id="F14" position="float" orientation="portrait"><object-id xmlns:xlink="http://www.w3.org/1999/xlink" content-type="doi" xlink:type="simple">10.3897/zookeys.1255.158340.figure14</object-id><object-id xmlns:xlink="http://www.w3.org/1999/xlink" content-type="arpha" xlink:type="simple">CA1F2434-3809-59DE-9AB5-95007FF81DDA</object-id><label>Figure 14</label><caption><p>Macerated epigynes of females of <italic><tp:taxon-name><tp:taxon-name-part taxon-name-part-type="genus" reg="Lipocrea">Lipocrea</tp:taxon-name-part> <tp:taxon-name-part taxon-name-part-type="species" reg="fusiformis">fusiformis</tp:taxon-name-part></tp:taxon-name></italic> (Thorell, 1877), YHGY432 (A–C) and YHGY507 (D–F). A. Ventral, with scape; B. Lateral, with scape; C. Ventro-posterior, with scape; D. Ventral, without scape (blue dashed line showing the lateral and posterior margins of the epigynal base); E. Dorsal, without scape; F. Ventro-posterior, without scape. Abbreviations: <abbrev xmlns:xlink="http://www.w3.org/1999/xlink" xlink:title="copulatory duct" id="ABBRID0ESACI" xlink:type="simple">CD</abbrev> = copulatory duct; <abbrev xmlns:xlink="http://www.w3.org/1999/xlink" xlink:title="copulatory opening" id="ABBRID0EWACI" xlink:type="simple">CO</abbrev> = copulatory opening; <abbrev xmlns:xlink="http://www.w3.org/1999/xlink" xlink:title="fertilisation duct" id="ABBRID0E1ACI" xlink:type="simple">FD</abbrev> = fertilization duct; <abbrev xmlns:xlink="http://www.w3.org/1999/xlink" xlink:title="median septum" id="ABBRID0E5ACI" xlink:type="simple">MS</abbrev> = median septum; <abbrev xmlns:xlink="http://www.w3.org/1999/xlink" xlink:title="scape" id="ABBRID0ECBCI" xlink:type="simple">Sc</abbrev> = scape; <abbrev xmlns:xlink="http://www.w3.org/1999/xlink" xlink:title="spermatheca" id="ABBRID0EGBCI" xlink:type="simple">Sp</abbrev> = spermatheca. Scale bars: 0.2 mm (A, B, D–F).</p></caption><graphic xmlns:xlink="http://www.w3.org/1999/xlink" xlink:href="zookeys-1255-207_article-158340__-g014.jpg" position="float" orientation="portrait" xlink:type="simple" id="oo_1435289.jpg"><uri content-type="original_file" xlink:type="simple">https://binary.pensoft.net/fig/1435289</uri></graphic></fig></tp:treatment-sec><tp:treatment-sec sec-type="distribution" id="SECID0EPBCI"><title>Distribution.</title><p>China (Guizhou, new record for mainland China; Taiwan), India, Burma, Vietnam, Thailand, Japan, Philippines, Sulawesi, New Guinea, Australia.</p></tp:treatment-sec><tp:treatment-sec sec-type="comments" id="SECID0EUBCI"><title>Comments.</title><p>Among all examined female specimens, the epigynal scape is broken off in some individuals (e.g., YHGY507, as in Fig. <xref ref-type="fig" rid="F14">14D–F</xref>), but it remains intact in others (e.g., YHGY432, as in Fig. <xref ref-type="fig" rid="F14">14A–C</xref>). Aside from this difference, all other morphological features are consistent. In addition, results from molecular evidence confirm that these specimens belong to the same species (Fig. <xref ref-type="fig" rid="F4">4</xref>; for details, see the results and discussion section).</p></tp:treatment-sec><tp:treatment-sec><!--Section generated to contain objects referenced in tp:taxon-treatment.--><fig id="F1" position="float" orientation="portrait"><object-id xmlns:xlink="http://www.w3.org/1999/xlink" content-type="doi" xlink:type="simple">10.3897/zookeys.1255.158340.figure1</object-id><object-id xmlns:xlink="http://www.w3.org/1999/xlink" content-type="arpha" xlink:type="simple">CE3764F1-1FF4-5AF5-A9FE-46DD11E2369F</object-id><label>Figure 1.</label><caption><p>Locality of Guiyang City (A) and distribution records of <italic><tp:taxon-name><tp:taxon-name-part taxon-name-part-type="genus" reg="Lipocrea">Lipocrea</tp:taxon-name-part></tp:taxon-name></italic> species in Guiyang (B).</p></caption><graphic xmlns:xlink="http://www.w3.org/1999/xlink" xlink:href="zookeys-1255-207_article-158340__-g001.jpg" position="float" orientation="portrait" xlink:type="simple" id="oo_1435276.jpg"><uri content-type="original_file" xlink:type="simple">https://binary.pensoft.net/fig/1435276</uri></graphic></fig><fig id="F3" position="float" orientation="portrait"><object-id xmlns:xlink="http://www.w3.org/1999/xlink" content-type="doi" xlink:type="simple">10.3897/zookeys.1255.158340.figure3</object-id><object-id xmlns:xlink="http://www.w3.org/1999/xlink" content-type="arpha" xlink:type="simple">35A59DFF-2775-5DF0-A6B3-095357C53D71</object-id><label>Figure 3.</label><caption><p>Living specimens of <italic><tp:taxon-name><tp:taxon-name-part taxon-name-part-type="genus" reg="Lipocrea">Lipocrea</tp:taxon-name-part> <tp:taxon-name-part taxon-name-part-type="species" reg="fusiformis">fusiformis</tp:taxon-name-part></tp:taxon-name></italic> (Thorell, 1877). A. Male; B, C. Female. Photographs by Q Lu (Shenzhen).</p></caption><graphic xmlns:xlink="http://www.w3.org/1999/xlink" xlink:href="zookeys-1255-207_article-158340__-g003.jpg" position="float" orientation="portrait" xlink:type="simple" id="oo_1435278.jpg"><uri content-type="original_file" xlink:type="simple">https://binary.pensoft.net/fig/1435278</uri></graphic></fig><fig id="F4" position="float" orientation="portrait"><object-id xmlns:xlink="http://www.w3.org/1999/xlink" content-type="doi" xlink:type="simple">10.3897/zookeys.1255.158340.figure4</object-id><object-id xmlns:xlink="http://www.w3.org/1999/xlink" content-type="arpha" xlink:type="simple">A6F03A6B-712B-5721-A2BD-75EF444A4335</object-id><label>Figure 4.</label><caption><p>Bayesian CO1 gene tree for 17 terminals of <italic><tp:taxon-name><tp:taxon-name-part taxon-name-part-type="genus" reg="Lipocrea">Lipocrea</tp:taxon-name-part></tp:taxon-name></italic>, with the results of three different species delimitation approaches. Numbers above branches show bootstrap supports and posterior probability (black), and values above show mean intraspecific (red), calculated as <italic><tp:taxon-name><tp:taxon-name-part taxon-name-part-type="genus" reg="Lipocrea">Lipocrea</tp:taxon-name-part></tp:taxon-name></italic> two-parameter (<abbrev xmlns:xlink="http://www.w3.org/1999/xlink" xlink:title="Kimura two-parameter" id="ABBRID0E5WAG" xlink:type="simple">K2P</abbrev>)/uncorrected <italic>p</italic>-distance. Species names (for species codes, see Table <xref ref-type="table" rid="T1">1</xref>) according to consensus results of species delimitation approaches.</p></caption><graphic xmlns:xlink="http://www.w3.org/1999/xlink" xlink:href="zookeys-1255-207_article-158340__-g004.jpg" position="float" orientation="portrait" xlink:type="simple" id="oo_1435279.jpg"><uri content-type="original_file" xlink:type="simple">https://binary.pensoft.net/fig/1435279</uri></graphic></fig><table-wrap id="T1" position="float" orientation="portrait"><label>Table 1.</label><caption><p>Samples used in species delimitation: specimen label, taxon name, sample collection locality with coordinates, and GenBank accession numbers.</p></caption><table id="TID0EBOAI" rules="all"><tbody><tr><td rowspan="1" colspan="1">Specimen code</td><td rowspan="1" colspan="1">Genus/Species</td><td rowspan="1" colspan="1">Sex</td><td rowspan="1" colspan="1">Locality</td><td rowspan="1" colspan="1">Country</td><td rowspan="1" colspan="1">Coordinates</td><td rowspan="1" colspan="1">Elevation (m a.s.l.)</td><td rowspan="1" colspan="1"><abbrev xmlns:xlink="http://www.w3.org/1999/xlink" xlink:title="cytochrome c oxidase subunit I" id="ABBRID0E5FAE" xlink:type="simple">COI</abbrev> GenBank accession</td></tr><tr><td rowspan="1" colspan="1">YHGY208</td><td rowspan="1" colspan="1"><italic><tp:taxon-name><tp:taxon-name-part taxon-name-part-type="genus" reg="Lipocrea">Lipocrea</tp:taxon-name-part> <tp:taxon-name-part taxon-name-part-type="species" reg="guiyang">guiyang</tp:taxon-name-part></tp:taxon-name></italic> sp. nov.</td><td rowspan="1" colspan="1">♂</td><td rowspan="1" colspan="1">Nanjiang Grand Canyon, Kaiyang County, Guiyang City, Guizhou Prov.</td><td rowspan="1" colspan="1">China</td><td rowspan="1" colspan="1">
                  <named-content xmlns:xlink="http://www.w3.org/1999/xlink" content-type="dwc:verbatimCoordinates" xlink:type="simple">
                    <named-content content-type="geo-json" specific-use="{&#34;type&#34;:&#34;Point&#34;,&#34;coordinates&#34;:[106.970000,26.940000]}" id="NCID0EFHAE" xlink:type="simple">26.94°N, 106.97°E</named-content>
                  </named-content>
                </td><td rowspan="1" colspan="1">861</td><td rowspan="1" colspan="1">
                  <ext-link xmlns:xlink="http://www.w3.org/1999/xlink" xlink:href="PX230067" ext-link-type="gen" xlink:type="simple">PX230067</ext-link>
                </td></tr><tr><td rowspan="1" colspan="1">YHGY209</td><td rowspan="1" colspan="1"><italic><tp:taxon-name><tp:taxon-name-part taxon-name-part-type="genus" reg="Lipocrea">Lipocrea</tp:taxon-name-part> <tp:taxon-name-part taxon-name-part-type="species" reg="guiyang">guiyang</tp:taxon-name-part></tp:taxon-name></italic> sp. nov.</td><td rowspan="1" colspan="1">♀</td><td rowspan="1" colspan="1">Nanjiang Grand Canyon, Kaiyang County, Guiyang City, Guizhou Prov.</td><td rowspan="1" colspan="1">China</td><td rowspan="1" colspan="1">
                  <named-content xmlns:xlink="http://www.w3.org/1999/xlink" content-type="dwc:verbatimCoordinates" xlink:type="simple">
                    <named-content content-type="geo-json" specific-use="{&#34;type&#34;:&#34;Point&#34;,&#34;coordinates&#34;:[106.970000,26.940000]}" id="NCID0EZIAE" xlink:type="simple">26.94°N, 106.97°E</named-content>
                  </named-content>
                </td><td rowspan="1" colspan="1">861</td><td rowspan="1" colspan="1">
                  <ext-link xmlns:xlink="http://www.w3.org/1999/xlink" xlink:href="PX230068" ext-link-type="gen" xlink:type="simple">PX230068</ext-link>
                </td></tr><tr><td rowspan="1" colspan="1">YHGY428</td><td rowspan="1" colspan="1"><italic><tp:taxon-name><tp:taxon-name-part taxon-name-part-type="genus" reg="Lipocrea">Lipocrea</tp:taxon-name-part> <tp:taxon-name-part taxon-name-part-type="species" reg="guiyang">guiyang</tp:taxon-name-part></tp:taxon-name></italic> sp. nov.</td><td rowspan="1" colspan="1">♀</td><td rowspan="1" colspan="1">Nanjiang Grand Canyon, Kaiyang County, Guiyang City, Guizhou Prov.</td><td rowspan="1" colspan="1">China</td><td rowspan="1" colspan="1">
                  <named-content xmlns:xlink="http://www.w3.org/1999/xlink" content-type="dwc:verbatimCoordinates" xlink:type="simple">
                    <named-content content-type="geo-json" specific-use="{&#34;type&#34;:&#34;Point&#34;,&#34;coordinates&#34;:[106.970000,26.940000]}" id="NCID0ENKAE" xlink:type="simple">26.94°N, 106.97°E</named-content>
                  </named-content>
                </td><td rowspan="1" colspan="1">861</td><td rowspan="1" colspan="1">
                  <ext-link xmlns:xlink="http://www.w3.org/1999/xlink" xlink:href="PX230069" ext-link-type="gen" xlink:type="simple">PX230069</ext-link>
                </td></tr><tr><td rowspan="1" colspan="1">YHGY431</td><td rowspan="1" colspan="1">
                  <italic>
                    <tp:taxon-name><tp:taxon-name-part taxon-name-part-type="genus" reg="Lipocrea">Lipocrea</tp:taxon-name-part> <tp:taxon-name-part taxon-name-part-type="species" reg="fusiformis">fusiformis</tp:taxon-name-part></tp:taxon-name>
                  </italic>
                </td><td rowspan="1" colspan="1">♂</td><td rowspan="1" colspan="1">Dangwu Town, Huaxi District, Guiyang City, Guizhou Prov.</td><td rowspan="1" colspan="1">China</td><td rowspan="1" colspan="1">
                  <named-content xmlns:xlink="http://www.w3.org/1999/xlink" content-type="dwc:verbatimCoordinates" xlink:type="simple">
                    <named-content content-type="geo-json" specific-use="{&#34;type&#34;:&#34;Point&#34;,&#34;coordinates&#34;:[106.600000,26.380000]}" id="NCID0EBMAE" xlink:type="simple">26.38°N, 106.60°E</named-content>
                  </named-content>
                </td><td rowspan="1" colspan="1">1138</td><td rowspan="1" colspan="1">
                  <ext-link xmlns:xlink="http://www.w3.org/1999/xlink" xlink:href="PX230061" ext-link-type="gen" xlink:type="simple">PX230061</ext-link>
                </td></tr><tr><td rowspan="1" colspan="1">YHGY432</td><td rowspan="1" colspan="1">
                  <italic>
                    <tp:taxon-name><tp:taxon-name-part taxon-name-part-type="genus" reg="Lipocrea">Lipocrea</tp:taxon-name-part> <tp:taxon-name-part taxon-name-part-type="species" reg="fusiformis">fusiformis</tp:taxon-name-part></tp:taxon-name>
                  </italic>
                </td><td rowspan="1" colspan="1">♀</td><td rowspan="1" colspan="1">University Town, Huaxi District, Guiyang City, Guizhou Prov.</td><td rowspan="1" colspan="1">China</td><td rowspan="1" colspan="1">
                  <named-content xmlns:xlink="http://www.w3.org/1999/xlink" content-type="dwc:verbatimCoordinates" xlink:type="simple">
                    <named-content content-type="geo-json" specific-use="{&#34;type&#34;:&#34;Point&#34;,&#34;coordinates&#34;:[106.650000,26.380000]}" id="NCID0EVNAE" xlink:type="simple">26.38°N, 106.65°E</named-content>
                  </named-content>
                </td><td rowspan="1" colspan="1">1173</td><td rowspan="1" colspan="1">
                  <ext-link xmlns:xlink="http://www.w3.org/1999/xlink" xlink:href="PX230062" ext-link-type="gen" xlink:type="simple">PX230062</ext-link>
                </td></tr><tr><td rowspan="1" colspan="1">YHGY433</td><td rowspan="1" colspan="1">
                  <italic>
                    <tp:taxon-name><tp:taxon-name-part taxon-name-part-type="genus" reg="Lipocrea">Lipocrea</tp:taxon-name-part> <tp:taxon-name-part taxon-name-part-type="species" reg="fusiformis">fusiformis</tp:taxon-name-part></tp:taxon-name>
                  </italic>
                </td><td rowspan="1" colspan="1">♀</td><td rowspan="1" colspan="1">Dangwu Town, Huaxi District, Guiyang City, Guizhou Prov.</td><td rowspan="1" colspan="1">China</td><td rowspan="1" colspan="1">
                  <named-content xmlns:xlink="http://www.w3.org/1999/xlink" content-type="dwc:verbatimCoordinates" xlink:type="simple">
                    <named-content content-type="geo-json" specific-use="{&#34;type&#34;:&#34;Point&#34;,&#34;coordinates&#34;:[106.600000,26.380000]}" id="NCID0EJPAE" xlink:type="simple">26.38°N, 106.60°E</named-content>
                  </named-content>
                </td><td rowspan="1" colspan="1">1138</td><td rowspan="1" colspan="1">
                  <ext-link xmlns:xlink="http://www.w3.org/1999/xlink" xlink:href="PX230063" ext-link-type="gen" xlink:type="simple">PX230063</ext-link>
                </td></tr><tr><td rowspan="1" colspan="1">YHGY495</td><td rowspan="1" colspan="1">
                  <italic>
                    <tp:taxon-name><tp:taxon-name-part taxon-name-part-type="genus" reg="Lipocrea">Lipocrea</tp:taxon-name-part> <tp:taxon-name-part taxon-name-part-type="species" reg="fusiformis">fusiformis</tp:taxon-name-part></tp:taxon-name>
                  </italic>
                </td><td rowspan="1" colspan="1">♂</td><td rowspan="1" colspan="1">University Town, Huaxi District, Guiyang City, Guizhou Prov.</td><td rowspan="1" colspan="1">China</td><td rowspan="1" colspan="1">
                  <named-content xmlns:xlink="http://www.w3.org/1999/xlink" content-type="dwc:verbatimCoordinates" xlink:type="simple">
                    <named-content content-type="geo-json" specific-use="{&#34;type&#34;:&#34;Point&#34;,&#34;coordinates&#34;:[106.650000,26.380000]}" id="NCID0E4QAE" xlink:type="simple">26.38°N, 106.65°E</named-content>
                  </named-content>
                </td><td rowspan="1" colspan="1">1173</td><td rowspan="1" colspan="1">
                  <ext-link xmlns:xlink="http://www.w3.org/1999/xlink" xlink:href="PX230065" ext-link-type="gen" xlink:type="simple">PX230065</ext-link>
                </td></tr><tr><td rowspan="1" colspan="1">YHGY507</td><td rowspan="1" colspan="1">
                  <italic>
                    <tp:taxon-name><tp:taxon-name-part taxon-name-part-type="genus" reg="Lipocrea">Lipocrea</tp:taxon-name-part> <tp:taxon-name-part taxon-name-part-type="species" reg="fusiformis">fusiformis</tp:taxon-name-part></tp:taxon-name>
                  </italic>
                </td><td rowspan="1" colspan="1">♀</td><td rowspan="1" colspan="1">University Town, Huaxi District, Guiyang City, Guizhou Prov.</td><td rowspan="1" colspan="1">China</td><td rowspan="1" colspan="1">
                  <named-content xmlns:xlink="http://www.w3.org/1999/xlink" content-type="dwc:verbatimCoordinates" xlink:type="simple">
                    <named-content content-type="geo-json" specific-use="{&#34;type&#34;:&#34;Point&#34;,&#34;coordinates&#34;:[106.650000,26.380000]}" id="NCID0ERSAE" xlink:type="simple">26.38°N, 106.65°E</named-content>
                  </named-content>
                </td><td rowspan="1" colspan="1">1173</td><td rowspan="1" colspan="1">
                  <ext-link xmlns:xlink="http://www.w3.org/1999/xlink" xlink:href="PX230066" ext-link-type="gen" xlink:type="simple">PX230066</ext-link>
                </td></tr><tr><td rowspan="1" colspan="1">YHGY508</td><td rowspan="1" colspan="1">
                  <italic>
                    <tp:taxon-name><tp:taxon-name-part taxon-name-part-type="genus" reg="Lipocrea">Lipocrea</tp:taxon-name-part> <tp:taxon-name-part taxon-name-part-type="species" reg="fusiformis">fusiformis</tp:taxon-name-part></tp:taxon-name>
                  </italic>
                </td><td rowspan="1" colspan="1">♀</td><td rowspan="1" colspan="1">University Town, Huaxi District, Guiyang City, Guizhou Prov.</td><td rowspan="1" colspan="1">China</td><td rowspan="1" colspan="1">
                  <named-content xmlns:xlink="http://www.w3.org/1999/xlink" content-type="dwc:verbatimCoordinates" xlink:type="simple">
                    <named-content content-type="geo-json" specific-use="{&#34;type&#34;:&#34;Point&#34;,&#34;coordinates&#34;:[106.650000,26.380000]}" id="NCID0EFUAE" xlink:type="simple">26.38°N, 106.65°E</named-content>
                  </named-content>
                </td><td rowspan="1" colspan="1">1173</td><td rowspan="1" colspan="1">
                  <ext-link xmlns:xlink="http://www.w3.org/1999/xlink" xlink:href="PX230064" ext-link-type="gen" xlink:type="simple">PX230064</ext-link>
                </td></tr><tr><td rowspan="1" colspan="1">AT5343</td><td rowspan="1" colspan="1">
                  <italic>
                    <tp:taxon-name><tp:taxon-name-part taxon-name-part-type="genus" reg="Lipocrea">Lipocrea</tp:taxon-name-part> <tp:taxon-name-part taxon-name-part-type="species" reg="phosop">phosop</tp:taxon-name-part></tp:taxon-name>
                  </italic>
                </td><td rowspan="1" colspan="1">♂</td><td rowspan="1" colspan="1">Mai Khet, Mueang Prachinburi District, Prachinburi Prov.</td><td rowspan="1" colspan="1">Thailand</td><td rowspan="1" colspan="1">
                  <named-content xmlns:xlink="http://www.w3.org/1999/xlink" content-type="dwc:verbatimCoordinates" xlink:type="simple">
                    <named-content content-type="geo-json" specific-use="{&#34;type&#34;:&#34;Point&#34;,&#34;coordinates&#34;:[101.330000,14.100000]}" id="NCID0EZVAE" xlink:type="simple">14.10°N, 101.33°E</named-content>
                  </named-content>
                </td><td rowspan="1" colspan="1"/><td rowspan="1" colspan="1">
                  <ext-link xmlns:xlink="http://www.w3.org/1999/xlink" xlink:href="LC756453" ext-link-type="gen" xlink:type="simple">LC756453</ext-link>
                </td></tr><tr><td rowspan="1" colspan="1">AT5337</td><td rowspan="1" colspan="1">
                  <italic>
                    <tp:taxon-name><tp:taxon-name-part taxon-name-part-type="genus" reg="Lipocrea">Lipocrea</tp:taxon-name-part> <tp:taxon-name-part taxon-name-part-type="species" reg="phosop">phosop</tp:taxon-name-part></tp:taxon-name>
                  </italic>
                </td><td rowspan="1" colspan="1">♀</td><td rowspan="1" colspan="1">Mai Khet, Mueang Prachinburi District, Prachinburi Prov.</td><td rowspan="1" colspan="1">Thailand</td><td rowspan="1" colspan="1">
                  <named-content xmlns:xlink="http://www.w3.org/1999/xlink" content-type="dwc:verbatimCoordinates" xlink:type="simple">
                    <named-content content-type="geo-json" specific-use="{&#34;type&#34;:&#34;Point&#34;,&#34;coordinates&#34;:[101.330000,14.100000]}" id="NCID0ENXAE" xlink:type="simple">14.10°N, 101.33°E</named-content>
                  </named-content>
                </td><td rowspan="1" colspan="1"/><td rowspan="1" colspan="1">
                  <ext-link xmlns:xlink="http://www.w3.org/1999/xlink" xlink:href="LC756454" ext-link-type="gen" xlink:type="simple">LC756454</ext-link>
                </td></tr><tr><td rowspan="1" colspan="1">AT5338</td><td rowspan="1" colspan="1">
                  <italic>
                    <tp:taxon-name><tp:taxon-name-part taxon-name-part-type="genus" reg="Lipocrea">Lipocrea</tp:taxon-name-part> <tp:taxon-name-part taxon-name-part-type="species" reg="phosop">phosop</tp:taxon-name-part></tp:taxon-name>
                  </italic>
                </td><td rowspan="1" colspan="1">♀</td><td rowspan="1" colspan="1">Mai Khet, Mueang Prachinburi District, Prachinburi Prov.</td><td rowspan="1" colspan="1">Thailand</td><td rowspan="1" colspan="1">
                  <named-content xmlns:xlink="http://www.w3.org/1999/xlink" content-type="dwc:verbatimCoordinates" xlink:type="simple">
                    <named-content content-type="geo-json" specific-use="{&#34;type&#34;:&#34;Point&#34;,&#34;coordinates&#34;:[101.330000,14.100000]}" id="NCID0EBZAE" xlink:type="simple">14.10°N, 101.33°E</named-content>
                  </named-content>
                </td><td rowspan="1" colspan="1"/><td rowspan="1" colspan="1">
                  <ext-link xmlns:xlink="http://www.w3.org/1999/xlink" xlink:href="LC756455" ext-link-type="gen" xlink:type="simple">LC756455</ext-link>
                </td></tr><tr><td rowspan="1" colspan="1">AT5339</td><td rowspan="1" colspan="1">
                  <italic>
                    <tp:taxon-name><tp:taxon-name-part taxon-name-part-type="genus" reg="Lipocrea">Lipocrea</tp:taxon-name-part> <tp:taxon-name-part taxon-name-part-type="species" reg="phosop">phosop</tp:taxon-name-part></tp:taxon-name>
                  </italic>
                </td><td rowspan="1" colspan="1">♀</td><td rowspan="1" colspan="1">Mai Khet, Mueang Prachinburi District, Prachinburi Prov.</td><td rowspan="1" colspan="1">Thailand</td><td rowspan="1" colspan="1">
                  <named-content xmlns:xlink="http://www.w3.org/1999/xlink" content-type="dwc:verbatimCoordinates" xlink:type="simple">
                    <named-content content-type="geo-json" specific-use="{&#34;type&#34;:&#34;Point&#34;,&#34;coordinates&#34;:[101.330000,14.100000]}" id="NCID0EV1AE" xlink:type="simple">14.10°N, 101.33°E</named-content>
                  </named-content>
                </td><td rowspan="1" colspan="1"/><td rowspan="1" colspan="1">
                  <ext-link xmlns:xlink="http://www.w3.org/1999/xlink" xlink:href="LC756456" ext-link-type="gen" xlink:type="simple">LC756456</ext-link>
                </td></tr><tr><td rowspan="1" colspan="1">AT5340</td><td rowspan="1" colspan="1">
                  <italic>
                    <tp:taxon-name><tp:taxon-name-part taxon-name-part-type="genus" reg="Lipocrea">Lipocrea</tp:taxon-name-part> <tp:taxon-name-part taxon-name-part-type="species" reg="phosop">phosop</tp:taxon-name-part></tp:taxon-name>
                  </italic>
                </td><td rowspan="1" colspan="1">♀</td><td rowspan="1" colspan="1">Mai Khet, Mueang Prachinburi District, Prachinburi Prov.</td><td rowspan="1" colspan="1">Thailand</td><td rowspan="1" colspan="1">
                  <named-content xmlns:xlink="http://www.w3.org/1999/xlink" content-type="dwc:verbatimCoordinates" xlink:type="simple">
                    <named-content content-type="geo-json" specific-use="{&#34;type&#34;:&#34;Point&#34;,&#34;coordinates&#34;:[101.330000,14.100000]}" id="NCID0EJ3AE" xlink:type="simple">14.10°N, 101.33°E</named-content>
                  </named-content>
                </td><td rowspan="1" colspan="1"/><td rowspan="1" colspan="1">
                  <ext-link xmlns:xlink="http://www.w3.org/1999/xlink" xlink:href="LC756457" ext-link-type="gen" xlink:type="simple">LC756457</ext-link>
                </td></tr><tr><td rowspan="1" colspan="1">AT5341</td><td rowspan="1" colspan="1">
                  <italic>
                    <tp:taxon-name><tp:taxon-name-part taxon-name-part-type="genus" reg="Lipocrea">Lipocrea</tp:taxon-name-part> <tp:taxon-name-part taxon-name-part-type="species" reg="phosop">phosop</tp:taxon-name-part></tp:taxon-name>
                  </italic>
                </td><td rowspan="1" colspan="1">♀</td><td rowspan="1" colspan="1">Mai Khet, Mueang Prachinburi District, Prachinburi Prov.</td><td rowspan="1" colspan="1">Thailand</td><td rowspan="1" colspan="1">
                  <named-content xmlns:xlink="http://www.w3.org/1999/xlink" content-type="dwc:verbatimCoordinates" xlink:type="simple">
                    <named-content content-type="geo-json" specific-use="{&#34;type&#34;:&#34;Point&#34;,&#34;coordinates&#34;:[101.330000,14.100000]}" id="NCID0E44AE" xlink:type="simple">14.10°N, 101.33°E</named-content>
                  </named-content>
                </td><td rowspan="1" colspan="1"/><td rowspan="1" colspan="1">
                  <ext-link xmlns:xlink="http://www.w3.org/1999/xlink" xlink:href="LC756458" ext-link-type="gen" xlink:type="simple">LC756458</ext-link>
                </td></tr><tr><td rowspan="1" colspan="1">AT5342</td><td rowspan="1" colspan="1">
                  <italic>
                    <tp:taxon-name><tp:taxon-name-part taxon-name-part-type="genus" reg="Lipocrea">Lipocrea</tp:taxon-name-part> <tp:taxon-name-part taxon-name-part-type="species" reg="phosop">phosop</tp:taxon-name-part></tp:taxon-name>
                  </italic>
                </td><td rowspan="1" colspan="1">♂</td><td rowspan="1" colspan="1">Mai Khet, Mueang Prachinburi District, Prachinburi Prov.</td><td rowspan="1" colspan="1">Thailand</td><td rowspan="1" colspan="1">
                  <named-content xmlns:xlink="http://www.w3.org/1999/xlink" content-type="dwc:verbatimCoordinates" xlink:type="simple">
                    <named-content content-type="geo-json" specific-use="{&#34;type&#34;:&#34;Point&#34;,&#34;coordinates&#34;:[101.330000,14.100000]}" id="NCID0ER6AE" xlink:type="simple">14.10°N, 101.33°E</named-content>
                  </named-content>
                </td><td rowspan="1" colspan="1"/><td rowspan="1" colspan="1">
                  <ext-link xmlns:xlink="http://www.w3.org/1999/xlink" xlink:href="LC756459" ext-link-type="gen" xlink:type="simple">LC756459</ext-link>
                </td></tr><tr><td rowspan="1" colspan="1">AT5345</td><td rowspan="1" colspan="1">
                  <italic>
                    <tp:taxon-name><tp:taxon-name-part taxon-name-part-type="genus" reg="Lipocrea">Lipocrea</tp:taxon-name-part> <tp:taxon-name-part taxon-name-part-type="species" reg="phosop">phosop</tp:taxon-name-part></tp:taxon-name>
                  </italic>
                </td><td rowspan="1" colspan="1">♂</td><td rowspan="1" colspan="1">Ban Pathum, Sam Khok District, Pathum Thani Prov.</td><td rowspan="1" colspan="1">Thailand</td><td rowspan="1" colspan="1">
                  <named-content xmlns:xlink="http://www.w3.org/1999/xlink" content-type="dwc:verbatimCoordinates" xlink:type="simple">
                    <named-content content-type="geo-json" specific-use="{&#34;type&#34;:&#34;Point&#34;,&#34;coordinates&#34;:[100.580000,14.080000]}" id="NCID0EGBAG" xlink:type="simple">14.08°N, 100.58°E</named-content>
                  </named-content>
                </td><td rowspan="1" colspan="1"/><td rowspan="1" colspan="1">
                  <ext-link xmlns:xlink="http://www.w3.org/1999/xlink" xlink:href="LC756460" ext-link-type="gen" xlink:type="simple">LC756460</ext-link>
                </td></tr><tr><td rowspan="1" colspan="1">LJO01</td><td rowspan="1" colspan="1">
                  <italic>
                    <tp:taxon-name><tp:taxon-name-part taxon-name-part-type="genus" reg="Larinia">Larinia</tp:taxon-name-part> <tp:taxon-name-part taxon-name-part-type="species" reg="joei">joei</tp:taxon-name-part></tp:taxon-name>
                  </italic>
                </td><td rowspan="1" colspan="1">♂</td><td rowspan="1" colspan="1">Khlong Sam, Pathum Thani Prov.</td><td rowspan="1" colspan="1">Thailand</td><td rowspan="1" colspan="1">
                  <named-content xmlns:xlink="http://www.w3.org/1999/xlink" content-type="dwc:verbatimCoordinates" xlink:type="simple">
                    <named-content content-type="geo-json" specific-use="{&#34;type&#34;:&#34;Point&#34;,&#34;coordinates&#34;:[100.660000,14.160000]}" id="NCID0E1CAG" xlink:type="simple">14.16°N, 100.66°E</named-content>
                  </named-content>
                </td><td rowspan="1" colspan="1"/><td rowspan="1" colspan="1">
                  <ext-link xmlns:xlink="http://www.w3.org/1999/xlink" xlink:href="LC597525" ext-link-type="gen" xlink:type="simple">LC597525</ext-link>
                </td></tr><tr><td rowspan="1" colspan="1">LJO02</td><td rowspan="1" colspan="1">
                  <italic>
                    <tp:taxon-name><tp:taxon-name-part taxon-name-part-type="genus" reg="Larinia">Larinia</tp:taxon-name-part> <tp:taxon-name-part taxon-name-part-type="species" reg="joei">joei</tp:taxon-name-part></tp:taxon-name>
                  </italic>
                </td><td rowspan="1" colspan="1">♀</td><td rowspan="1" colspan="1">Khlong Sam, Pathum Thani Prov.</td><td rowspan="1" colspan="1">Thailand</td><td rowspan="1" colspan="1">
                  <named-content xmlns:xlink="http://www.w3.org/1999/xlink" content-type="dwc:verbatimCoordinates" xlink:type="simple">
                    <named-content content-type="geo-json" specific-use="{&#34;type&#34;:&#34;Point&#34;,&#34;coordinates&#34;:[100.660000,14.160000]}" id="NCID0EOEAG" xlink:type="simple">14.16°N, 100.66°E</named-content>
                  </named-content>
                </td><td rowspan="1" colspan="1"/><td rowspan="1" colspan="1">
                  <ext-link xmlns:xlink="http://www.w3.org/1999/xlink" xlink:href="LC597526" ext-link-type="gen" xlink:type="simple">LC597526</ext-link>
                </td></tr></tbody></table></table-wrap></tp:treatment-sec><ref-list><ref id="B46"><mixed-citation xmlns:xlink="http://www.w3.org/1999/xlink" xlink:type="simple"><person-group><name name-style="western"><surname>Thorell</surname><given-names>T</given-names></name></person-group> (<year>1878</year>) <article-title>Studi sui ragni Malesi e Papuani. II. Ragni di Amboina raccolti Prof. O. Beccari.</article-title><source>Annali del Museo Civico di Storia Naturale di Genova</source><volume>13</volume>: <fpage>5</fpage>–<lpage>317</lpage>.</mixed-citation></ref><ref id="B15"><mixed-citation xmlns:xlink="http://www.w3.org/1999/xlink" xlink:type="simple"><person-group><name name-style="western"><surname>Grasshoff</surname><given-names>M</given-names></name></person-group> (<year>1970</year>) Die Tribus <tp:taxon-name><tp:taxon-name-part taxon-name-part-type="tribe">Mangorini</tp:taxon-name-part></tp:taxon-name>. I. Die Gattungen Eustala, <italic><tp:taxon-name><tp:taxon-name-part taxon-name-part-type="genus">Larinia</tp:taxon-name-part></tp:taxon-name></italic> s. str., <italic><tp:taxon-name><tp:taxon-name-part taxon-name-part-type="genus">Larinopa</tp:taxon-name-part></tp:taxon-name></italic> n. gen. (<tp:taxon-name><tp:taxon-name-part taxon-name-part-type="class">Arachnida</tp:taxon-name-part></tp:taxon-name>: <tp:taxon-name><tp:taxon-name-part taxon-name-part-type="order">Araneae</tp:taxon-name-part></tp:taxon-name>: <tp:taxon-name><tp:taxon-name-part taxon-name-part-type="family">Araneidae</tp:taxon-name-part></tp:taxon-name>-<tp:taxon-name><tp:taxon-name-part taxon-name-part-type="subfamily">Araneinae</tp:taxon-name-part></tp:taxon-name>). Senckenbergiana Biologica 51(3/4): 209–234.</mixed-citation></ref><ref id="B40"><mixed-citation xmlns:xlink="http://www.w3.org/1999/xlink" xlink:type="simple"><person-group><name name-style="western"><surname>Tanikawa</surname><given-names>A</given-names></name></person-group> (<year>1989</year>) <article-title>Japanese spiders of the genus <italic><tp:taxon-name><tp:taxon-name-part taxon-name-part-type="genus">Larinia</tp:taxon-name-part></tp:taxon-name></italic> Simon (<tp:taxon-name><tp:taxon-name-part taxon-name-part-type="order">Araneae</tp:taxon-name-part></tp:taxon-name>: <tp:taxon-name><tp:taxon-name-part taxon-name-part-type="family">Araneidae</tp:taxon-name-part></tp:taxon-name>).</article-title><source>Acta Arachnologica</source><volume>38</volume>(<issue>2</issue>): <fpage>31</fpage>–<lpage>47</lpage>. <ext-link xlink:href="10.2476/asjaa.38.31" ext-link-type="doi" xlink:type="simple">https://doi.org/10.2476/asjaa.38.31</ext-link></mixed-citation></ref><ref id="B6"><mixed-citation xmlns:xlink="http://www.w3.org/1999/xlink" xlink:type="simple"><person-group><name name-style="western"><surname>Chang</surname><given-names>YH</given-names></name><name name-style="western"><surname>Tso</surname><given-names>IM</given-names></name></person-group> (<year>2004</year>) <article-title>Six newly recorded spiders of the genera <italic><tp:taxon-name><tp:taxon-name-part taxon-name-part-type="genus">Araneus</tp:taxon-name-part></tp:taxon-name></italic>, <italic><tp:taxon-name><tp:taxon-name-part taxon-name-part-type="genus">Larinia</tp:taxon-name-part></tp:taxon-name></italic>, <italic><tp:taxon-name><tp:taxon-name-part taxon-name-part-type="genus">Eriophora</tp:taxon-name-part></tp:taxon-name></italic>, <italic><tp:taxon-name><tp:taxon-name-part taxon-name-part-type="genus">Thanatus</tp:taxon-name-part></tp:taxon-name></italic>, <italic><tp:taxon-name><tp:taxon-name-part taxon-name-part-type="genus">Portia</tp:taxon-name-part></tp:taxon-name></italic> and <italic><tp:taxon-name><tp:taxon-name-part taxon-name-part-type="genus">Dolichognatha</tp:taxon-name-part></tp:taxon-name></italic> (<tp:taxon-name><tp:taxon-name-part taxon-name-part-type="order">Araneae</tp:taxon-name-part></tp:taxon-name>: <tp:taxon-name><tp:taxon-name-part taxon-name-part-type="family">Araneidae</tp:taxon-name-part></tp:taxon-name>, <tp:taxon-name><tp:taxon-name-part taxon-name-part-type="family">Philodromidae</tp:taxon-name-part></tp:taxon-name>, <tp:taxon-name><tp:taxon-name-part taxon-name-part-type="family">Salticidae</tp:taxon-name-part></tp:taxon-name> and <tp:taxon-name><tp:taxon-name-part taxon-name-part-type="family">Tetragnathidae</tp:taxon-name-part></tp:taxon-name>) from Taiwan.</article-title><source>Acta Arachnologica</source><volume>53</volume>(<issue>1</issue>): <fpage>27</fpage>–<lpage>33</lpage>. <ext-link xlink:href="10.2476/asjaa.53.27" ext-link-type="doi" xlink:type="simple">https://doi.org/10.2476/asjaa.53.27</ext-link></mixed-citation></ref><ref id="B44"><mixed-citation xmlns:xlink="http://www.w3.org/1999/xlink" xlink:type="simple"><person-group><name name-style="western"><surname>Tanikawa</surname><given-names>A</given-names></name><name name-style="western"><surname>Into</surname><given-names>T</given-names></name><name name-style="western"><surname>Petcharad</surname><given-names>B</given-names></name></person-group> (<year>2023</year>) <article-title>A new species of <italic><tp:taxon-name><tp:taxon-name-part taxon-name-part-type="genus">Larinia</tp:taxon-name-part></tp:taxon-name></italic> (<tp:taxon-name><tp:taxon-name-part taxon-name-part-type="order">Araneae</tp:taxon-name-part></tp:taxon-name>: <tp:taxon-name><tp:taxon-name-part taxon-name-part-type="family">Araneidae</tp:taxon-name-part></tp:taxon-name>) discovered in rice fields in Thailand.</article-title><source>Acta Arachnologica</source><volume>72</volume>(<issue>1</issue>): <fpage>55</fpage>–<lpage>58</lpage>. <ext-link xlink:href="10.2476/asjaa.72.55" ext-link-type="doi" xlink:type="simple">https://doi.org/10.2476/asjaa.72.55</ext-link></mixed-citation></ref><ref id="B50"><mixed-citation xmlns:xlink="http://www.w3.org/1999/xlink" xlink:type="simple">World Spider Catalog (<year>2025</year>) Version 26. Natural History Museum Bern. <ext-link xlink:href="http://wsc.nmbe.ch" ext-link-type="uri" xlink:type="simple">http://wsc.nmbe.ch</ext-link> [accessed on 19 April 2025]</mixed-citation></ref></ref-list></tp:taxon-treatment>
